# Supplementary material for: Heptaaqua­(3,4,5,6-tetra­chloro­phthalato-κO 1)erbium(III) 2-carb­oxy-3,4,5,6-tetra­chloro­benzoate–3,4,5,6-tetra­chloro­phthalic acid–water (1/1/1)
Source: Acta Crystallogr Sect E Struct Rep Online. 2012 Apr 25;68(Pt 5):m662–3. doi: 10.1107/S1600536812016923 (PMC3344381; doi:10.1107/S1600536812016923)
Supplement: Supplementary file 1 [file e-68-0m662-sup1.cif]

##############################################################################
#                                                                            #
# This CIF contains the data in a paper accepted for publication in          #
# Acta Crystallographica Section E. It conforms to the requirements of       #
# Notes for Authors for Acta Crystallographica Section E, and has been       #
# peer reviewed under the auspices of the IUCr Commission on Journals.       #
#                                                                            #
# Full details of the Crystallographic Information File format               #
# are given in the paper "The Crystallographic Information File (CIF):       #
# a New Standard Archive File for Crystallography" by S. R. Hall, F. H.      #
# Allen and I. D. Brown [Acta Cryst. (1991), A47, 655-685].                  #
#                                                                            #
# The current version of the core CIF dictionary is obtainable from          #
# ftp://ftp.iucr.org/pub/cif_core.dic.                                       #
#                                                                            #
# Software is freely available for graphical display of the structure(s)     #
# in this CIF. For information consult the CIF software page                 #
# http://www.iucr.org/resources/cif/software.                                #
#                                                                            #
# This file may be used for bona fide research purposes within the           #
# scientific community so long as proper attribution is given to the journal # 
# article from which it was obtained.                                        #
#                                                                            #
##############################################################################
data_global
_audit_creation_method     'by CrystalStructure 3.7.0'
_journal_date_recd_electronic     2012-03-22
_journal_date_accepted     2012-04-18
_journal_name_full     'Acta Crystallographica, Section E'
_journal_year     2012
_journal_volume     68
_journal_issue      5
_journal_page_first     m662
_journal_page_last     m663
_journal_paper_category     QM
_journal_paper_doi     10.1107/S1600536812016923
_journal_coeditor_code     BT5856
_publ_contact_author_name     'Ouyang, Yan'
_publ_contact_author_address
;
Tianjin Key Laboratory on Technologies Enabling Development of Clinical
Therapeutics and Diagnostics (Theranostics)
School of Pharmacy
Tianjin Medical University
Tianjin 300070
People's Republic of China
;
_publ_contact_author_email     ouyangyan@tijmu.edu.cn
_publ_contact_author_fax     '+86 22 23542805'
_publ_contact_author_phone     '+86 22 23542805'
_publ_section_title
;
Heptaaqua(3,4,5,6-tetrachlorophthalato-\k<i>O</i>^1^)erbium(III)
2-carboxy-3,4,5,6-tetrachlorobenzoate--3,4,5,6-tetrachlorophthalic acid--water
(1/1/1)
;
loop_
    _publ_author_name
    _publ_author_address
    'Ouyang, Yan'
;
Tianjin Key Laboratory on Technologies Enabling Development of Clinical
Therapeutics and Diagnostics (Theranostics)
School of Pharmacy
Tianjin Medical University
Tianjin 300070
People's Republic of China
;
    'Shao, Jia'
;
Tianjin Key Laboratory on Technologies Enabling Development of Clinical
Therapeutics and Diagnostics (Theranostics)
School of Pharmacy
Tianjin Medical University
Tianjin 300070
People's Republic of China
;
    'Hao, Lanfang'
;
Tianjin Key Laboratory on Technologies Enabling Development of Clinical
Therapeutics and Diagnostics (Theranostics)
School of Pharmacy
Tianjin Medical University
Tianjin 300070
People's Republic of China
;
    'Lu, Jixin'
;
Tianjin Key Laboratory on Technologies Enabling Development of Clinical
Therapeutics and Diagnostics (Theranostics)
School of Pharmacy
Tianjin Medical University
Tianjin 300070
People's Republic of China
;
_publ_section_synopsis     .
data_I
_audit_creation_method     SHELXL-97
_chemical_name_systematic
;
Heptaaqua(3,4,5,6-tetrachlorophthalato-\k<i>O</i>^1^)erbium(III)
2-carboxy-3,4,5,6-tetrachlorobenzoate--3,4,5,6-tetrachlorophthalic acid--water
(1/1/1)
;
_chemical_name_common     ?
_chemical_formula_moiety     'C24 H19 Cl12 Er O20'
_chemical_formula_sum     'C24 H19 Cl12 Er O20'
_chemical_formula_iupac
                    '[Er (C8 Cl4 O4) (H2 O)7] (C8 H Cl4 O4), C8 H2 Cl4 O4, H2 O'
_chemical_formula_weight     1220.05
_chemical_melting_point     ?
_symmetry_cell_setting     triclinic
_symmetry_space_group_name_H-M     'P -1'
loop_
    _symmetry_equiv_pos_as_xyz
    'x, y, z'
    '-x, -y, -z'
_cell_length_a     6.865(2)
_cell_length_b     16.229(5)
_cell_length_c     19.019(7)
_cell_angle_alpha     67.430(8)
_cell_angle_beta     86.597(13)
_cell_angle_gamma     81.626(14)
_cell_volume     1935.9(11)
_cell_formula_units_Z     2
_cell_measurement_reflns_used     6109
_cell_measurement_theta_min     2.2
_cell_measurement_theta_max     28.0
_cell_measurement_temperature     294(2)
_exptl_crystal_description     block
_exptl_crystal_colour     colorless
_exptl_crystal_size_max     0.16
_exptl_crystal_size_mid     0.08
_exptl_crystal_size_min     0.08
_exptl_crystal_density_diffrn     2.093
_exptl_crystal_density_meas     ?
_exptl_crystal_density_method     'not measured'
_exptl_crystal_F_000     1190
_exptl_absorpt_coefficient_mu     3.076
_exptl_absorpt_correction_type     multi-scan
_exptl_absorpt_process_details     '(CrystalClear; Rigaku, 1999)'
_exptl_absorpt_correction_T_min     0.6389
_exptl_absorpt_correction_T_max     0.7909
_exptl_special_details     ?
_diffrn_ambient_temperature     294(2)
_diffrn_radiation_type     MoK\a
_diffrn_radiation_wavelength     0.71070
_diffrn_radiation_source     'fine-focus sealed tube'
_diffrn_radiation_monochromator     graphite
_diffrn_measurement_device_type     'Rigaku Saturn'
_diffrn_measurement_method     \w
_diffrn_detector_area_resol_mean     7.31
_diffrn_reflns_number     14352
_diffrn_reflns_av_R_equivalents     0.0234
_diffrn_reflns_av_sigmaI/netI     0.0408
_diffrn_reflns_theta_min     3.11
_diffrn_reflns_theta_max     27.55
_diffrn_reflns_theta_full     27.55
_diffrn_measured_fraction_theta_max     0.978
_diffrn_measured_fraction_theta_full     0.978
_diffrn_reflns_limit_h_min     -8
_diffrn_reflns_limit_h_max     8
_diffrn_reflns_limit_k_min     -21
_diffrn_reflns_limit_k_max     19
_diffrn_reflns_limit_l_min     -24
_diffrn_reflns_limit_l_max     22
_diffrn_standards_number     ?
_diffrn_standards_interval_count     ?
_diffrn_standards_interval_time     ?
_diffrn_standards_decay_%     ?
_refine_special_details
;
Refinement of <i>F</i>^2^ against ALL reflections. The weighted <i>R</i>-factor
<i>wR</i> and goodness of fit <i>S</i> are based on <i>F</i>^2^, conventional
<i>R</i>-factors <i>R</i> are based on <i>F</i>, with <i>F</i> set to zero for
negative <i>F</i>^2^. The threshold expression of <i>F</i>^2^ >
\s(<i>F</i>^2^) is used only for calculating <i>R</i>-factors(gt) <i>etc</i>.
and is not relevant to the choice of reflections for refinement.
<i>R</i>-factors based on <i>F</i>^2^ are statistically about twice as large
as those based on <i>F</i>, and <i>R</i>- factors based on ALL data will be
even larger.
;
_reflns_number_total     8732
_reflns_number_gt     7423
_reflns_threshold_expression     I>2\s(I)
_refine_ls_structure_factor_coef     Fsqd
_refine_ls_matrix_type     full
_refine_ls_R_factor_all     0.0281
_refine_ls_R_factor_gt     0.0238
_refine_ls_wR_factor_gt     0.0616
_refine_ls_wR_factor_ref     0.0628
_refine_ls_goodness_of_fit_ref     1.001
_refine_ls_restrained_S_all     1.001
_refine_ls_number_reflns     8732
_refine_ls_number_parameters     527
_refine_ls_number_restraints     3
_refine_ls_hydrogen_treatment     mixed
_refine_ls_weighting_scheme     calc
_refine_ls_weighting_details
                 'calc w=1/[\s^2^(Fo^2^)+(0.0349P)^2^] where P=(Fo^2^+2Fc^2^)/3'
_atom_sites_solution_hydrogens     geom
_atom_sites_solution_primary     direct
_atom_sites_solution_secondary     difmap
_refine_ls_shift/su_max     0.003
_refine_ls_shift/su_mean     0.000
_refine_diff_density_max     0.748
_refine_diff_density_min     -1.294
_refine_ls_extinction_method     none
_refine_ls_extinction_coef     ?
_refine_ls_extinction_expression
                                  'Fc^*^=kFc[1+0.001xFc^2^\l^3^/sin(2\q)]^-1/4^'
loop_
    _atom_type_symbol
    _atom_type_description
    _atom_type_scat_dispersion_real
    _atom_type_scat_dispersion_imag
    _atom_type_scat_source
    'C' 'C' 0.0033 0.0016
                         'International Tables Vol C Tables 4.2.6.8 and 6.1.1.4'
    'H' 'H' 0.0000 0.0000
                         'International Tables Vol C Tables 4.2.6.8 and 6.1.1.4'
    'O' 'O' 0.0106 0.0060
                         'International Tables Vol C Tables 4.2.6.8 and 6.1.1.4'
    'Cl' 'Cl' 0.1484 0.1585
                         'International Tables Vol C Tables 4.2.6.8 and 6.1.1.4'
    'Er' 'Er' -0.2586 4.9576
                         'International Tables Vol C Tables 4.2.6.8 and 6.1.1.4'
_computing_data_collection     'CrystalClear (Rigaku, 1999)'
_computing_cell_refinement     'CrystalClear (Rigaku, 1999)'
_computing_data_reduction     'CrystalStructure (Rigaku, 1999)'
_computing_structure_solution     'SIR92 (Altomare <i>et al.</i>, 1994)'
_computing_structure_refinement     'SHELXL97 (Sheldrick, 2008)'
_computing_molecular_graphics     'XP (Sheldrick, 2008)'
_computing_publication_material     'CrystalStructure (Rigaku, 1999)'
loop_
    _atom_site_type_symbol
    _atom_site_label
    _atom_site_fract_x
    _atom_site_fract_y
    _atom_site_fract_z
    _atom_site_U_iso_or_equiv
    _atom_site_adp_type
    _atom_site_calc_flag
    _atom_site_refinement_flags
    _atom_site_occupancy
    _atom_site_symmetry_multiplicity
    _atom_site_disorder_assembly
    _atom_site_disorder_group
    Er Er1 1.052036(16) 0.306469(7) 0.999997(6) 0.01887(4) Uani d . 1 1 . .
    Cl Cl1 0.23002(10) 0.64640(5) 0.70586(4) 0.03329(16) Uani d . 1 1 . .
    Cl Cl2 0.40662(13) 0.62105(6) 0.55990(4) 0.0467(2) Uani d . 1 1 . .
    Cl Cl3 0.83345(14) 0.52578(6) 0.56071(4) 0.0494(2) Uani d . 1 1 . .
    Cl Cl4 1.07603(11) 0.44511(5) 0.71106(4) 0.03644(17) Uani d . 1 1 . .
    Cl Cl5 0.29591(13) 0.70136(5) 0.22781(5) 0.0445(2) Uani d . 1 1 . .
    Cl Cl6 0.53509(14) 0.63458(5) 0.37689(4) 0.0446(2) Uani d . 1 1 . .
    Cl Cl7 0.89471(14) 0.72812(6) 0.38416(5) 0.0478(2) Uani d . 1 1 . .
    Cl Cl8 0.98710(11) 0.90094(5) 0.24659(5) 0.03817(18) Uani d . 1 1 . .
    Cl Cl9 0.35448(12) -0.13570(5) 0.39175(5) 0.03755(17) Uani d . 1 1 . .
    Cl Cl10 0.25335(11) -0.14158(5) 0.55549(4) 0.03720(18) Uani d . 1 1 . .
    Cl Cl11 0.18423(11) 0.03707(6) 0.58473(4) 0.03692(17) Uani d . 1 1 . .
    Cl Cl12 0.21450(12) 0.21921(5) 0.45154(5) 0.03884(18) Uani d . 1 1 . .
    O O1 0.9205(3) 0.39196(12) 0.88147(11) 0.0284(4) Uani d . 1 1 . .
    O O2 0.9131(3) 0.53332(13) 0.87227(11) 0.0319(5) Uani d . 1 1 . .
    O O3 0.4634(3) 0.49189(12) 0.90040(11) 0.0273(4) Uani d . 1 1 . .
    O O4 0.4521(3) 0.64077(12) 0.84992(11) 0.0259(4) Uani d . 1 1 . .
    O O5 0.6653(3) 1.03878(12) 0.12137(11) 0.0283(4) Uani d . 1 1 . .
    O O6 0.7917(3) 0.95674(12) 0.05412(10) 0.0275(4) Uani d . 1 1 . .
    O O7 0.3216(3) 0.95054(14) 0.08330(12) 0.0338(5) Uani d D 1 1 . .
    O O8 0.4082(3) 0.82485(14) 0.06107(12) 0.0346(5) Uani d . 1 1 . .
    O O9 0.1761(3) 0.27388(14) 0.27974(13) 0.0385(5) Uani d . 1 1 . .
    O O10 0.4774(3) 0.21429(13) 0.26018(12) 0.0334(5) Uani d D 1 1 . .
    O O11 0.2508(3) 0.07482(16) 0.22111(12) 0.0402(5) Uani d . 1 1 . .
    O O12 0.5607(3) 0.02273(14) 0.25825(12) 0.0294(4) Uani d D 1 1 . .
    O O13 1.0399(3) 0.29762(13) 1.12704(11) 0.0337(5) Uani d . 1 1 . .
    H H13A 1.0773 0.3381 1.1385 0.051 Uiso d . 1 1 . .
    H H13B 0.9765 0.2627 1.1627 0.051 Uiso d . 1 1 . .
    O O14 1.1809(3) 0.42624(13) 1.00583(11) 0.0277(4) Uani d . 1 1 . .
    H H14A 1.1573 0.4452 1.0417 0.042 Uiso d . 1 1 . .
    H H14B 1.2490 0.4605 0.9712 0.042 Uiso d . 1 1 . .
    O O15 0.7405(3) 0.37720(15) 1.01578(11) 0.0361(5) Uani d . 1 1 . .
    H H15A 0.6606 0.4053 0.9796 0.054 Uiso d . 1 1 . .
    H H15B 0.6831 0.3636 1.0587 0.054 Uiso d . 1 1 . .
    O O16 1.3350(3) 0.33085(13) 0.91965(13) 0.0357(5) Uani d . 1 1 . .
    H H16A 1.4251 0.2865 0.9297 0.054 Uiso d . 1 1 . .
    H H16B 1.3832 0.3802 0.8994 0.054 Uiso d . 1 1 . .
    O O17 1.0434(3) 0.21430(13) 0.93003(12) 0.0358(5) Uani d . 1 1 . .
    H H17A 1.0812 0.1592 0.9399 0.054 Uiso d . 1 1 . .
    H H17B 0.9955 0.2413 0.8862 0.054 Uiso d . 1 1 . .
    O O18 0.8761(4) 0.18711(16) 1.07183(15) 0.0521(7) Uani d . 1 1 . .
    H H18A 0.8605 0.1666 1.1193 0.078 Uiso d . 1 1 . .
    H H18B 0.8347 0.1562 1.0506 0.078 Uiso d . 1 1 . .
    O O19 1.3023(3) 0.18593(16) 1.06132(12) 0.0436(6) Uani d . 1 1 . .
    H H19A 1.2811 0.1620 1.1082 0.065 Uiso d . 1 1 . .
    H H19B 1.4033 0.1611 1.0469 0.065 Uiso d . 1 1 . .
    O O20 0.8655(3) 0.15500(16) 0.22431(14) 0.0484(7) Uani d . 1 1 . .
    H H20A 0.9651 0.1161 0.2414 0.073 Uiso d . 1 1 . .
    H H20B 0.7703 0.1443 0.2557 0.073 Uiso d . 1 1 . .
    C C1 0.7625(4) 0.51060(16) 0.77524(14) 0.0185(5) Uani d . 1 1 . .
    C C2 0.5750(4) 0.55643(16) 0.77357(14) 0.0191(5) Uani d . 1 1 . .
    C C3 0.4646(4) 0.59134(17) 0.70701(15) 0.0220(5) Uani d . 1 1 . .
    C C4 0.5435(4) 0.58012(18) 0.64150(15) 0.0268(6) Uani d . 1 1 . .
    C C5 0.7336(4) 0.53640(18) 0.64217(15) 0.0272(6) Uani d . 1 1 . .
    C C6 0.8423(4) 0.50157(17) 0.70945(15) 0.0221(5) Uani d . 1 1 . .
    C C7 0.8776(4) 0.47622(17) 0.84880(14) 0.0206(5) Uani d . 1 1 . .
    C C8 0.4899(3) 0.56417(17) 0.84657(14) 0.0197(5) Uani d . 1 1 . .
    C C9 0.6767(4) 0.88031(17) 0.17843(15) 0.0214(5) Uani d . 1 1 . .
    C C10 0.5244(4) 0.83474(17) 0.17318(15) 0.0222(5) Uani d . 1 1 . .
    C C11 0.4843(4) 0.75752(18) 0.23404(16) 0.0254(6) Uani d . 1 1 . .
    C C12 0.5953(4) 0.72585(18) 0.30030(15) 0.0273(6) Uani d . 1 1 . .
    C C13 0.7518(4) 0.76896(18) 0.30458(15) 0.0275(6) Uani d . 1 1 . .
    C C14 0.7928(4) 0.84635(18) 0.24325(16) 0.0247(6) Uani d . 1 1 . .
    C C15 0.7153(4) 0.96574(17) 0.11282(15) 0.0213(5) Uani d . 1 1 . .
    C C16 0.4111(4) 0.86923(17) 0.09957(15) 0.0230(5) Uani d . 1 1 . .
    C C17 0.2958(3) 0.12420(17) 0.36129(15) 0.0206(5) Uani d . 1 1 . .
    C C18 0.3315(4) 0.04388(17) 0.34871(15) 0.0208(5) Uani d . 1 1 . .
    C C19 0.3178(4) -0.03821(17) 0.40924(16) 0.0226(5) Uani d . 1 1 . .
    C C20 0.2706(4) -0.04027(18) 0.48194(15) 0.0251(6) Uani d . 1 1 . .
    C C21 0.2376(3) 0.03923(19) 0.49491(15) 0.0233(6) Uani d . 1 1 . .
    C C22 0.2496(4) 0.12182(18) 0.43436(15) 0.0231(5) Uani d . 1 1 . .
    C C23 0.3072(4) 0.21319(17) 0.29615(15) 0.0214(5) Uani d . 1 1 . .
    C C24 0.3774(4) 0.04817(17) 0.26904(15) 0.0220(5) Uani d . 1 1 . .
    H H7 0.281(5) 0.970(2) 0.0392(10) 0.056(12) Uiso d D 1 1 . .
    H H10 0.477(5) 0.2633(14) 0.2246(16) 0.054(12) Uiso d D 1 1 . .
    H H12 0.602(6) 0.028(3) 0.2158(11) 0.064(13) Uiso d D 1 1 . .
loop_
    _atom_site_aniso_label
    _atom_site_aniso_U_11
    _atom_site_aniso_U_22
    _atom_site_aniso_U_33
    _atom_site_aniso_U_12
    _atom_site_aniso_U_13
    _atom_site_aniso_U_23
    Er1 0.02195(6) 0.01616(6) 0.01900(7) -0.00219(4) 0.00221(4) -0.00767(5)
    Cl1 0.0258(3) 0.0352(4) 0.0349(4) 0.0050(3) -0.0031(3) -0.0117(3)
    Cl2 0.0585(5) 0.0546(5) 0.0215(4) 0.0068(4) -0.0125(3) -0.0117(4)
    Cl3 0.0618(5) 0.0639(6) 0.0207(4) 0.0050(5) 0.0104(3) -0.0202(4)
    Cl4 0.0315(4) 0.0410(4) 0.0374(4) 0.0057(3) 0.0091(3) -0.0206(3)
    Cl5 0.0492(5) 0.0335(4) 0.0461(5) -0.0213(4) 0.0003(4) -0.0043(4)
    Cl6 0.0657(5) 0.0316(4) 0.0233(4) -0.0068(4) 0.0111(4) 0.0027(3)
    Cl7 0.0676(6) 0.0442(5) 0.0249(4) 0.0038(4) -0.0170(4) -0.0073(3)
    Cl8 0.0342(4) 0.0396(4) 0.0431(5) -0.0058(3) -0.0090(3) -0.0168(4)
    Cl9 0.0471(4) 0.0217(3) 0.0424(5) -0.0033(3) 0.0030(3) -0.0115(3)
    Cl10 0.0322(4) 0.0335(4) 0.0297(4) -0.0056(3) 0.0017(3) 0.0060(3)
    Cl11 0.0315(4) 0.0611(5) 0.0181(3) -0.0096(3) 0.0049(3) -0.0144(3)
    Cl12 0.0490(4) 0.0393(4) 0.0386(4) -0.0105(3) 0.0108(3) -0.0261(4)
    O1 0.0385(11) 0.0187(9) 0.0240(10) 0.0065(8) -0.0019(8) -0.0073(8)
    O2 0.0493(13) 0.0248(10) 0.0242(11) -0.0067(9) -0.0018(9) -0.0115(8)
    O3 0.0356(11) 0.0177(9) 0.0225(10) -0.0026(8) 0.0109(8) -0.0031(8)
    O4 0.0355(11) 0.0163(9) 0.0230(10) 0.0007(8) 0.0115(8) -0.0073(8)
    O5 0.0431(12) 0.0178(9) 0.0250(11) -0.0041(8) 0.0067(8) -0.0102(8)
    O6 0.0392(11) 0.0220(9) 0.0179(10) 0.0026(8) 0.0044(8) -0.0069(8)
    O7 0.0482(13) 0.0250(10) 0.0255(12) 0.0076(9) -0.0093(9) -0.0097(9)
    O8 0.0465(13) 0.0285(11) 0.0317(12) 0.0005(9) -0.0085(9) -0.0155(9)
    O9 0.0318(11) 0.0285(11) 0.0431(14) 0.0070(9) 0.0055(9) -0.0051(10)
    O10 0.0322(11) 0.0217(10) 0.0344(12) -0.0001(9) 0.0149(9) -0.0010(9)
    O11 0.0315(11) 0.0609(15) 0.0253(11) 0.0046(10) -0.0040(9) -0.0163(11)
    O12 0.0269(10) 0.0374(11) 0.0233(11) 0.0021(9) 0.0057(8) -0.0139(9)
    O13 0.0485(13) 0.0310(11) 0.0239(11) -0.0151(9) 0.0054(9) -0.0104(9)
    O14 0.0362(11) 0.0267(10) 0.0255(11) -0.0137(8) 0.0140(8) -0.0143(8)
    O15 0.0289(11) 0.0483(13) 0.0215(11) 0.0092(10) 0.0071(8) -0.0090(10)
    O16 0.0350(11) 0.0275(11) 0.0451(14) -0.0061(9) 0.0171(9) -0.0162(10)
    O17 0.0520(13) 0.0212(10) 0.0372(13) 0.0088(9) -0.0138(10) -0.0172(9)
    O18 0.0636(16) 0.0413(14) 0.0581(17) -0.0322(12) 0.0180(13) -0.0201(12)
    O19 0.0376(12) 0.0476(13) 0.0284(12) 0.0136(11) 0.0048(9) -0.0030(10)
    O20 0.0298(12) 0.0402(13) 0.0556(16) -0.0034(10) 0.0149(10) 0.0010(11)
    C1 0.0238(12) 0.0144(11) 0.0166(12) -0.0031(10) 0.0041(9) -0.0055(10)
    C2 0.0244(13) 0.0159(11) 0.0164(12) -0.0044(10) 0.0062(9) -0.0059(10)
    C3 0.0228(13) 0.0191(12) 0.0214(13) 0.0006(10) 0.0000(10) -0.0059(10)
    C4 0.0394(16) 0.0225(13) 0.0148(13) -0.0008(12) -0.0022(11) -0.0040(11)
    C5 0.0407(16) 0.0233(13) 0.0155(13) -0.0035(12) 0.0096(11) -0.0068(11)
    C6 0.0261(13) 0.0195(12) 0.0204(13) -0.0006(10) 0.0068(10) -0.0091(10)
    C7 0.0210(12) 0.0238(13) 0.0147(12) -0.0001(10) 0.0054(9) -0.0064(10)
    C8 0.0154(11) 0.0227(13) 0.0174(13) -0.0007(10) 0.0042(9) -0.0051(10)
    C9 0.0274(13) 0.0163(12) 0.0196(13) 0.0005(10) 0.0024(10) -0.0073(10)
    C10 0.0278(13) 0.0163(12) 0.0211(13) -0.0012(10) 0.0021(10) -0.0065(10)
    C11 0.0307(14) 0.0198(13) 0.0264(15) -0.0027(11) 0.0051(11) -0.0105(11)
    C12 0.0436(16) 0.0186(13) 0.0148(13) 0.0030(12) 0.0074(11) -0.0046(10)
    C13 0.0384(16) 0.0243(14) 0.0159(13) 0.0065(12) -0.0027(11) -0.0066(11)
    C14 0.0300(14) 0.0215(13) 0.0234(14) 0.0006(11) -0.0004(11) -0.0109(11)
    C15 0.0214(12) 0.0204(13) 0.0224(14) -0.0009(10) -0.0018(10) -0.0088(11)
    C16 0.0244(13) 0.0216(13) 0.0224(14) -0.0025(10) 0.0013(10) -0.0080(11)
    C17 0.0151(11) 0.0247(13) 0.0205(13) -0.0008(10) 0.0016(9) -0.0077(11)
    C18 0.0151(11) 0.0239(13) 0.0210(13) -0.0011(10) 0.0014(9) -0.0068(11)
    C19 0.0175(12) 0.0213(13) 0.0263(14) -0.0017(10) -0.0002(10) -0.0065(11)
    C20 0.0164(12) 0.0289(14) 0.0204(13) -0.0053(11) -0.0011(9) 0.0022(11)
    C21 0.0139(12) 0.0357(15) 0.0168(13) -0.0028(11) 0.0019(9) -0.0065(11)
    C22 0.0177(12) 0.0299(14) 0.0250(14) -0.0066(11) 0.0051(10) -0.0134(12)
    C23 0.0225(13) 0.0208(13) 0.0216(13) -0.0035(10) 0.0019(10) -0.0089(11)
    C24 0.0252(13) 0.0184(12) 0.0214(14) 0.0001(10) 0.0025(10) -0.0078(10)
_geom_special_details
;
All e.s.d.'s (except the e.s.d. in the dihedral angle between two l.s. planes)
are estimated using the full covariance matrix. The cell e.s.d.'s are taken
into account individually in the estimation of e.s.d.'s in distances, angles
and torsion angles; correlations between e.s.d.'s in cell parameters are only
used when they are defined by crystal symmetry. An approximate (isotropic)
treatment of cell e.s.d.'s is used for estimating e.s.d.'s involving l.s.
planes.
;
loop_
    _geom_bond_atom_site_label_1
    _geom_bond_atom_site_label_2
    _geom_bond_site_symmetry_2
    _geom_bond_distance
    _geom_bond_publ_flag
    Er1 O14 . 2.291(2) ?
    Er1 O1 . 2.302(2) ?
    Er1 O15 . 2.336(2) ?
    Er1 O18 . 2.352(2) ?
    Er1 O17 . 2.361(2) ?
    Er1 O13 . 2.362(2) ?
    Er1 O19 . 2.376(2) ?
    Er1 O16 . 2.382(2) ?
    Cl1 C3 . 1.721(3) ?
    Cl2 C4 . 1.713(3) ?
    Cl3 C5 . 1.716(3) ?
    Cl4 C6 . 1.724(3) ?
    Cl5 C11 . 1.721(3) ?
    Cl6 C12 . 1.714(3) ?
    Cl7 C13 . 1.706(3) ?
    Cl8 C14 . 1.722(3) ?
    Cl9 C19 . 1.719(3) ?
    Cl10 C20 . 1.716(3) ?
    Cl11 C21 . 1.714(3) ?
    Cl12 C22 . 1.714(3) ?
    O1 C7 . 1.263(3) ?
    O2 C7 . 1.230(3) ?
    O3 C8 . 1.255(3) ?
    O4 C8 . 1.258(3) ?
    O5 C15 . 1.254(3) ?
    O6 C15 . 1.255(3) ?
    O7 C16 . 1.299(3) ?
    O7 H7 . 0.826(10) ?
    O8 C16 . 1.211(3) ?
    O9 C23 . 1.190(3) ?
    O10 C23 . 1.318(3) ?
    O10 H10 . 0.822(10) ?
    O11 C24 . 1.206(3) ?
    O12 C24 . 1.296(3) ?
    O12 H12 . 0.818(10) ?
    O13 H13A . 0.8434 ?
    O13 H13B . 0.8441 ?
    O14 H14A . 0.8482 ?
    O14 H14B . 0.8480 ?
    O15 H15A . 0.8442 ?
    O15 H15B . 0.8488 ?
    O16 H16A . 0.8465 ?
    O16 H16B . 0.8511 ?
    O17 H17A . 0.8441 ?
    O17 H17B . 0.8395 ?
    O18 H18A . 0.8404 ?
    O18 H18B . 0.8400 ?
    O19 H19A . 0.8382 ?
    O19 H19B . 0.8353 ?
    O20 H20A . 0.8455 ?
    O20 H20B . 0.8489 ?
    C1 C2 . 1.385(3) ?
    C1 C6 . 1.387(3) ?
    C1 C7 . 1.515(3) ?
    C2 C3 . 1.391(4) ?
    C2 C8 . 1.517(3) ?
    C3 C4 . 1.394(4) ?
    C4 C5 . 1.390(4) ?
    C5 C6 . 1.396(4) ?
    C9 C14 . 1.388(4) ?
    C9 C10 . 1.395(4) ?
    C9 C15 . 1.513(4) ?
    C10 C11 . 1.391(4) ?
    C10 C16 . 1.510(4) ?
    C11 C12 . 1.391(4) ?
    C12 C13 . 1.387(4) ?
    C13 C14 . 1.399(4) ?
    C17 C22 . 1.394(4) ?
    C17 C18 . 1.398(4) ?
    C17 C23 . 1.508(4) ?
    C18 C19 . 1.398(4) ?
    C18 C24 . 1.506(4) ?
    C19 C20 . 1.390(4) ?
    C20 C21 . 1.389(4) ?
    C21 C22 . 1.402(4) ?
loop_
    _geom_angle_atom_site_label_1
    _geom_angle_atom_site_label_2
    _geom_angle_atom_site_label_3
    _geom_angle_site_symmetry_1
    _geom_angle_site_symmetry_3
    _geom_angle
    _geom_angle_publ_flag
    O14 Er1 O1 . . 91.91(7) ?
    O14 Er1 O15 . . 87.97(8) ?
    O1 Er1 O15 . . 71.56(7) ?
    O14 Er1 O18 . . 142.46(8) ?
    O1 Er1 O18 . . 113.68(9) ?
    O15 Er1 O18 . . 75.73(9) ?
    O14 Er1 O17 . . 145.21(8) ?
    O1 Er1 O17 . . 70.35(7) ?
    O15 Er1 O17 . . 112.66(8) ?
    O18 Er1 O17 . . 71.88(9) ?
    O14 Er1 O13 . . 70.63(7) ?
    O1 Er1 O13 . . 141.86(7) ?
    O15 Er1 O13 . . 74.12(7) ?
    O18 Er1 O13 . . 72.43(9) ?
    O17 Er1 O13 . . 140.32(7) ?
    O14 Er1 O19 . . 101.22(9) ?
    O1 Er1 O19 . . 141.31(7) ?
    O15 Er1 O19 . . 144.22(7) ?
    O18 Er1 O19 . . 76.24(9) ?
    O17 Er1 O19 . . 78.65(8) ?
    O13 Er1 O19 . . 76.55(8) ?
    O14 Er1 O16 . . 71.54(7) ?
    O1 Er1 O16 . . 76.86(8) ?
    O15 Er1 O16 . . 141.55(7) ?
    O18 Er1 O16 . . 138.68(8) ?
    O17 Er1 O16 . . 75.30(8) ?
    O13 Er1 O16 . . 124.91(8) ?
    O19 Er1 O16 . . 73.26(8) ?
    C7 O1 Er1 . . 130.39(18) ?
    C16 O7 H7 . . 108(3) ?
    C23 O10 H10 . . 109(3) ?
    C24 O12 H12 . . 121(3) ?
    Er1 O13 H13A . . 121.2 ?
    Er1 O13 H13B . . 125.0 ?
    H13A O13 H13B . . 112.4 ?
    Er1 O14 H14A . . 123.8 ?
    Er1 O14 H14B . . 125.4 ?
    H14A O14 H14B . . 110.6 ?
    Er1 O15 H15A . . 123.3 ?
    Er1 O15 H15B . . 122.4 ?
    H15A O15 H15B . . 111.6 ?
    Er1 O16 H16A . . 115.7 ?
    Er1 O16 H16B . . 126.0 ?
    H16A O16 H16B . . 110.6 ?
    Er1 O17 H17A . . 132.7 ?
    Er1 O17 H17B . . 114.6 ?
    H17A O17 H17B . . 112.6 ?
    Er1 O18 H18A . . 126.5 ?
    Er1 O18 H18B . . 119.5 ?
    H18A O18 H18B . . 113.5 ?
    Er1 O19 H19A . . 111.5 ?
    Er1 O19 H19B . . 135.1 ?
    H19A O19 H19B . . 113.3 ?
    H20A O20 H20B . . 110.8 ?
    C2 C1 C6 . . 119.6(2) ?
    C2 C1 C7 . . 118.1(2) ?
    C6 C1 C7 . . 122.2(2) ?
    C1 C2 C3 . . 120.5(2) ?
    C1 C2 C8 . . 118.6(2) ?
    C3 C2 C8 . . 120.9(2) ?
    C2 C3 C4 . . 119.7(2) ?
    C2 C3 Cl1 . . 120.2(2) ?
    C4 C3 Cl1 . . 120.1(2) ?
    C5 C4 C3 . . 120.1(2) ?
    C5 C4 Cl2 . . 120.0(2) ?
    C3 C4 Cl2 . . 119.9(2) ?
    C4 C5 C6 . . 119.5(2) ?
    C4 C5 Cl3 . . 120.1(2) ?
    C6 C5 Cl3 . . 120.5(2) ?
    C1 C6 C5 . . 120.6(2) ?
    C1 C6 Cl4 . . 119.8(2) ?
    C5 C6 Cl4 . . 119.6(2) ?
    O2 C7 O1 . . 126.4(2) ?
    O2 C7 C1 . . 116.4(2) ?
    O1 C7 C1 . . 117.0(2) ?
    O3 C8 O4 . . 124.4(2) ?
    O3 C8 C2 . . 116.5(2) ?
    O4 C8 C2 . . 119.1(2) ?
    C14 C9 C10 . . 119.8(2) ?
    C14 C9 C15 . . 120.7(2) ?
    C10 C9 C15 . . 119.6(2) ?
    C11 C10 C9 . . 119.9(2) ?
    C11 C10 C16 . . 121.5(2) ?
    C9 C10 C16 . . 118.5(2) ?
    C10 C11 C12 . . 120.2(3) ?
    C10 C11 Cl5 . . 120.0(2) ?
    C12 C11 Cl5 . . 119.8(2) ?
    C13 C12 C11 . . 120.0(2) ?
    C13 C12 Cl6 . . 120.3(2) ?
    C11 C12 Cl6 . . 119.6(2) ?
    C12 C13 C14 . . 119.8(3) ?
    C12 C13 Cl7 . . 120.4(2) ?
    C14 C13 Cl7 . . 119.8(2) ?
    C9 C14 C13 . . 120.2(3) ?
    C9 C14 Cl8 . . 118.9(2) ?
    C13 C14 Cl8 . . 120.9(2) ?
    O5 C15 O6 . . 126.0(2) ?
    O5 C15 C9 . . 117.4(2) ?
    O6 C15 C9 . . 116.6(2) ?
    O8 C16 O7 . . 125.3(3) ?
    O8 C16 C10 . . 122.5(2) ?
    O7 C16 C10 . . 112.2(2) ?
    C22 C17 C18 . . 119.8(2) ?
    C22 C17 C23 . . 120.0(2) ?
    C18 C17 C23 . . 120.2(2) ?
    C19 C18 C17 . . 119.8(2) ?
    C19 C18 C24 . . 121.3(2) ?
    C17 C18 C24 . . 118.9(2) ?
    C20 C19 C18 . . 120.2(3) ?
    C20 C19 Cl9 . . 120.8(2) ?
    C18 C19 Cl9 . . 119.0(2) ?
    C21 C20 C19 . . 120.2(2) ?
    C21 C20 Cl10 . . 120.2(2) ?
    C19 C20 Cl10 . . 119.6(2) ?
    C20 C21 C22 . . 119.9(2) ?
    C20 C21 Cl11 . . 120.4(2) ?
    C22 C21 Cl11 . . 119.7(2) ?
    C17 C22 C21 . . 120.1(3) ?
    C17 C22 Cl12 . . 120.4(2) ?
    C21 C22 Cl12 . . 119.4(2) ?
    O9 C23 O10 . . 125.1(3) ?
    O9 C23 C17 . . 123.2(2) ?
    O10 C23 C17 . . 111.7(2) ?
    O11 C24 O12 . . 125.2(3) ?
    O11 C24 C18 . . 120.9(2) ?
    O12 C24 C18 . . 113.9(2) ?
loop_
    _geom_torsion_atom_site_label_1
    _geom_torsion_atom_site_label_2
    _geom_torsion_atom_site_label_3
    _geom_torsion_atom_site_label_4
    _geom_torsion_site_symmetry_1
    _geom_torsion_site_symmetry_2
    _geom_torsion_site_symmetry_3
    _geom_torsion_site_symmetry_4
    _geom_torsion
    _geom_torsion_publ_flag
    O14 Er1 O1 C7 . . . . -21.9(2) ?
    O15 Er1 O1 C7 . . . . 65.3(2) ?
    O18 Er1 O1 C7 . . . . 129.8(2) ?
    O17 Er1 O1 C7 . . . . -171.3(2) ?
    O13 Er1 O1 C7 . . . . 38.4(3) ?
    O19 Er1 O1 C7 . . . . -132.6(2) ?
    O16 Er1 O1 C7 . . . . -92.5(2) ?
    C6 C1 C2 C3 . . . . 1.6(4) ?
    C7 C1 C2 C3 . . . . 178.4(2) ?
    C6 C1 C2 C8 . . . . 179.1(2) ?
    C7 C1 C2 C8 . . . . -4.1(3) ?
    C1 C2 C3 C4 . . . . 0.0(4) ?
    C8 C2 C3 C4 . . . . -177.4(3) ?
    C1 C2 C3 Cl1 . . . . 178.8(2) ?
    C8 C2 C3 Cl1 . . . . 1.4(3) ?
    C2 C3 C4 C5 . . . . -1.8(4) ?
    Cl1 C3 C4 C5 . . . . 179.4(2) ?
    C2 C3 C4 Cl2 . . . . 178.7(2) ?
    Cl1 C3 C4 Cl2 . . . . -0.1(3) ?
    C3 C4 C5 C6 . . . . 1.9(4) ?
    Cl2 C4 C5 C6 . . . . -178.6(2) ?
    C3 C4 C5 Cl3 . . . . -177.9(2) ?
    Cl2 C4 C5 Cl3 . . . . 1.6(4) ?
    C2 C1 C6 C5 . . . . -1.5(4) ?
    C7 C1 C6 C5 . . . . -178.2(2) ?
    C2 C1 C6 Cl4 . . . . 179.67(19) ?
    C7 C1 C6 Cl4 . . . . 3.0(4) ?
    C4 C5 C6 C1 . . . . -0.3(4) ?
    Cl3 C5 C6 C1 . . . . 179.6(2) ?
    C4 C5 C6 Cl4 . . . . 178.6(2) ?
    Cl3 C5 C6 Cl4 . . . . -1.6(3) ?
    Er1 O1 C7 O2 . . . . 6.4(4) ?
    Er1 O1 C7 C1 . . . . -170.47(16) ?
    C2 C1 C7 O2 . . . . -61.0(3) ?
    C6 C1 C7 O2 . . . . 115.7(3) ?
    C2 C1 C7 O1 . . . . 116.2(3) ?
    C6 C1 C7 O1 . . . . -67.1(3) ?
    C1 C2 C8 O3 . . . . -63.3(3) ?
    C3 C2 C8 O3 . . . . 114.1(3) ?
    C1 C2 C8 O4 . . . . 116.1(3) ?
    C3 C2 C8 O4 . . . . -66.4(3) ?
    C14 C9 C10 C11 . . . . 2.6(4) ?
    C15 C9 C10 C11 . . . . -178.2(2) ?
    C14 C9 C10 C16 . . . . -175.2(2) ?
    C15 C9 C10 C16 . . . . 4.0(4) ?
    C9 C10 C11 C12 . . . . 0.3(4) ?
    C16 C10 C11 C12 . . . . 178.0(2) ?
    C9 C10 C11 Cl5 . . . . 179.8(2) ?
    C16 C10 C11 Cl5 . . . . -2.5(4) ?
    C10 C11 C12 C13 . . . . -2.8(4) ?
    Cl5 C11 C12 C13 . . . . 177.7(2) ?
    C10 C11 C12 Cl6 . . . . 176.1(2) ?
    Cl5 C11 C12 Cl6 . . . . -3.4(3) ?
    C11 C12 C13 C14 . . . . 2.5(4) ?
    Cl6 C12 C13 C14 . . . . -176.5(2) ?
    C11 C12 C13 Cl7 . . . . -177.5(2) ?
    Cl6 C12 C13 Cl7 . . . . 3.6(3) ?
    C10 C9 C14 C13 . . . . -2.9(4) ?
    C15 C9 C14 C13 . . . . 177.9(2) ?
    C10 C9 C14 Cl8 . . . . 177.0(2) ?
    C15 C9 C14 Cl8 . . . . -2.1(3) ?
    C12 C13 C14 C9 . . . . 0.4(4) ?
    Cl7 C13 C14 C9 . . . . -179.7(2) ?
    C12 C13 C14 Cl8 . . . . -179.6(2) ?
    Cl7 C13 C14 Cl8 . . . . 0.4(3) ?
    C14 C9 C15 O5 . . . . -74.5(3) ?
    C10 C9 C15 O5 . . . . 106.4(3) ?
    C14 C9 C15 O6 . . . . 106.8(3) ?
    C10 C9 C15 O6 . . . . -72.4(3) ?
    C11 C10 C16 O8 . . . . -59.8(4) ?
    C9 C10 C16 O8 . . . . 117.9(3) ?
    C11 C10 C16 O7 . . . . 120.8(3) ?
    C9 C10 C16 O7 . . . . -61.5(3) ?
    C22 C17 C18 C19 . . . . 0.9(4) ?
    C23 C17 C18 C19 . . . . -179.1(2) ?
    C22 C17 C18 C24 . . . . 178.8(2) ?
    C23 C17 C18 C24 . . . . -1.1(4) ?
    C17 C18 C19 C20 . . . . -0.6(4) ?
    C24 C18 C19 C20 . . . . -178.4(2) ?
    C17 C18 C19 Cl9 . . . . 177.91(19) ?
    C24 C18 C19 Cl9 . . . . 0.0(3) ?
    C18 C19 C20 C21 . . . . -0.3(4) ?
    Cl9 C19 C20 C21 . . . . -178.73(19) ?
    C18 C19 C20 Cl10 . . . . 179.69(19) ?
    Cl9 C19 C20 Cl10 . . . . 1.3(3) ?
    C19 C20 C21 C22 . . . . 0.8(4) ?
    Cl10 C20 C21 C22 . . . . -179.20(19) ?
    C19 C20 C21 Cl11 . . . . -178.69(19) ?
    Cl10 C20 C21 Cl11 . . . . 1.3(3) ?
    C18 C17 C22 C21 . . . . -0.4(4) ?
    C23 C17 C22 C21 . . . . 179.6(2) ?
    C18 C17 C22 Cl12 . . . . 177.55(19) ?
    C23 C17 C22 Cl12 . . . . -2.5(3) ?
    C20 C21 C22 C17 . . . . -0.4(4) ?
    Cl11 C21 C22 C17 . . . . 179.05(19) ?
    C20 C21 C22 Cl12 . . . . -178.41(19) ?
    Cl11 C21 C22 Cl12 . . . . 1.1(3) ?
    C22 C17 C23 O9 . . . . -55.0(4) ?
    C18 C17 C23 O9 . . . . 125.0(3) ?
    C22 C17 C23 O10 . . . . 125.6(3) ?
    C18 C17 C23 O10 . . . . -54.4(3) ?
    C19 C18 C24 O11 . . . . 105.4(3) ?
    C17 C18 C24 O11 . . . . -72.5(4) ?
    C19 C18 C24 O12 . . . . -75.8(3) ?
    C17 C18 C24 O12 . . . . 106.3(3) ?
loop_
    _geom_hbond_atom_site_label_D
    _geom_hbond_atom_site_label_H
    _geom_hbond_atom_site_label_A
    _geom_hbond_site_symmetry_A
    _geom_hbond_distance_DH
    _geom_hbond_distance_HA
    _geom_hbond_distance_DA
    _geom_hbond_angle_DHA
    O7 H7 O6 2_675 0.82(2) 1.77(2) 2.566(3) 162(3)
    O10 H10 O4 2_666 0.82(3) 1.77(3) 2.566(3) 164(3)
    O12 H12 O5 1_545 0.82(3) 1.77(2) 2.583(3) 174(5)
    O13 H13A O9 1_656 0.84 2.57 2.969(3) 110
    O13 H13A O2 2_767 0.84 2.03 2.814(3) 155
    O13 H13B O20 1_556 0.84 1.93 2.733(3) 159
    O14 H14A O2 2_767 0.85 1.82 2.663(3) 169
    O14 H14B O3 1_655 0.85 1.92 2.724(3) 157
    O15 H15A O3 . 0.84 2.03 2.868(3) 169
    O15 H15B O4 2_667 0.85 1.90 2.738(3) 168
    O16 H16A O8 2_766 0.85 1.95 2.774(3) 166
    O16 H16B O3 1_655 0.85 1.98 2.764(3) 153
    O17 H17A O6 2_766 0.84 1.92 2.750(3) 168
    O17 H17B Cl5 2_666 0.84 2.83 3.614(3) 157
    O18 H18A O20 1_556 0.84 1.93 2.741(4) 161
    O18 H18B O5 1_546 0.84 2.30 2.809(4) 119
    O19 H19A O11 1_656 0.84 2.09 2.909(3) 167
    O19 H19B O5 1_646 0.84 2.51 3.119(3) 131
    O19 H19B O8 2_766 0.84 2.31 3.010(3) 141
    O20 H20A O11 1_655 0.85 2.04 2.781(3) 146
    O20 H20B O10 . 0.85 2.17 2.834(3) 134
    O20 H20B O12 . 0.85 2.59 3.080(3) 118
_iucr_refine_instructions_details
;
TITL  _R60415b
CELL  0.71070 6.8655 16.2290 19.0187 67.430 86.597 81.626
ZERR  2 0.0024 0.0050 0.0065 0.008 0.013 0.014
LATT 1
SFAC C H O CL ER
UNIT 48 38 40 24 2
SHEL 99999.000000 0.000000
L.S. 5
FMAP 2
PLAN -20
WPDB -2
BOND $H
CONF
HTAB
TEMP 21
ACTA
eqiv $1 -x, -y+1, -z
eqiv $2 x+1, y, z
eqiv $3 -x-1, -y+1, -z
eqiv $4 -x+1, -y+1, -z
eqiv $5 x-1, y-1, z
eqiv $6 x, y-1, z
eqiv $7 x-1, y, z
eqiv $8 -x+1, -y+2, -z
DFIX 0.82 0.01 O7 H7 O12 H12 O10 H10
htab o13 o2_$1
htab o13 o20
htab o14 o2_$1
htab o14 o3_$2
htab o15 o3
htab o15 o4_$3
htab o16 o8_$4
htab o16 o3_$2
htab o17 o6_$4
htab o17 cl5_$1
htab o18 o20
htab o18 o5_$5
htab o19 o11
htab o19 o8_$4
htab o19 o5_$6
htab o20 o11
htab o20 o10_$7
htab o20 o12_$7
htab o7 o6_$8
htab o10 o4_$1
htab o12 o5_$6
SIZE 0.16 0.08 0.08
WGHT    0.034900    0.000000
EXTI    0.000859
FVAR       1.43361   0.00000
ER1   5    0.052036    0.306469   -0.000003    11.00000    0.02205    0.01626 =
         0.01910   -0.00771    0.00221   -0.00220
CL1   4   -0.769972    0.646406   -0.294138    11.00000    0.02594    0.03526 =
         0.03495   -0.01176   -0.00311    0.00501
CL2   4   -0.593396    0.621050   -0.440097    11.00000    0.05858    0.05468 =
         0.02159   -0.01171   -0.01254    0.00677
CL3   4   -0.166541    0.525775   -0.439293    11.00000    0.06184    0.06399 =
         0.02076   -0.02026    0.01041    0.00494
CL4   4    0.076035    0.445117   -0.288939    11.00000    0.03158    0.04111 =
         0.03748   -0.02067    0.00908    0.00567
CL5   4    0.295917    0.701355    0.227804    11.00000    0.04930    0.03351 =
         0.04626   -0.00434    0.00033   -0.02135
CL6   4    0.535093    0.634578    0.376883    11.00000    0.06584    0.03168 =
         0.02339    0.00265    0.01111   -0.00687
CL7   4    0.894696    0.728115    0.384167    11.00000    0.06767    0.04422 =
         0.02495   -0.00733   -0.01696    0.00374
CL8   4    0.987104    0.900943    0.246587    11.00000    0.03428    0.03969 =
         0.04321   -0.01684   -0.00901   -0.00581
CL9   4    0.354466   -0.135700    0.391757    11.00000    0.04715    0.02177 =
         0.04257   -0.01157    0.00298   -0.00329
CL10  4    0.253349   -0.141586    0.555484    11.00000    0.03233    0.03359 =
         0.02977    0.00595    0.00173   -0.00564
CL11  4    0.184249    0.037070    0.584729    11.00000    0.03160    0.06118 =
         0.01815   -0.01446    0.00494   -0.00958
CL12  4    0.214505    0.219213    0.451538    11.00000    0.04910    0.03935 =
         0.03865   -0.02615    0.01084   -0.01047
O1    3   -0.079470    0.391966   -0.118523    11.00000    0.03854    0.01874 =
         0.02414   -0.00727   -0.00189    0.00650
O2    3   -0.086924    0.533326   -0.127729    11.00000    0.04934    0.02491 =
         0.02440   -0.01155   -0.00171   -0.00678
O3    3   -0.536579    0.491891   -0.099584    11.00000    0.03568    0.01778 =
         0.02255   -0.00306    0.01082   -0.00255
O4    3   -0.547833    0.640761   -0.150066    11.00000    0.03576    0.01637 =
         0.02294   -0.00731    0.01149    0.00066
O5    3    0.665317    1.038768    0.121387    11.00000    0.04298    0.01787 =
         0.02519   -0.01022    0.00672   -0.00415
O6    3    0.791649    0.956732    0.054140    11.00000    0.03934    0.02194 =
         0.01787   -0.00679    0.00426    0.00272
O7    3    0.321487    0.950620    0.083134    11.00000    0.04747    0.02468 =
         0.02597   -0.00995   -0.00875    0.00722
O8    3    0.408225    0.824864    0.061065    11.00000    0.04646    0.02857 =
         0.03176   -0.01553   -0.00847    0.00058
O9    3    0.176140    0.273889    0.279744    11.00000    0.03189    0.02855 =
         0.04307   -0.00507    0.00548    0.00694
O10   3    0.477399    0.214356    0.260126    11.00000    0.03208    0.02193 =
         0.03450   -0.00134    0.01493   -0.00002
O11   3    0.250745    0.074830    0.221140    11.00000    0.03160    0.06078 =
         0.02531   -0.01622   -0.00404    0.00452
O12   3    0.560659    0.022711    0.258343    11.00000    0.02746    0.03798 =
         0.02316   -0.01409    0.00591    0.00207
O13   3    0.039752    0.297625    0.127038    11.00000    0.04860    0.03117 =
         0.02395   -0.01046    0.00546   -0.01521
AFIX   1
H13A  2    0.077270    0.338100    0.138520    11.00000    0.05064
H13B  2   -0.023540    0.262660    0.162680    11.00000    0.05064
AFIX   0
O14   3    0.180864    0.426235    0.005804    11.00000    0.03615    0.02686 =
         0.02552   -0.01429    0.01388   -0.01361
AFIX   1
H14A  2    0.157280    0.445170    0.041700    11.00000    0.04169
H14B  2    0.249020    0.460490   -0.028760    11.00000    0.04169
AFIX   0
O15   3   -0.259508    0.377211    0.015766    11.00000    0.02912    0.04844 =
         0.02160   -0.00904    0.00720    0.00897
AFIX   1
H15A  2   -0.339380    0.405250   -0.020370    11.00000    0.05427
H15B  2   -0.316950    0.363610    0.058730    11.00000    0.05427
AFIX   0
O16   3    0.335016    0.330862   -0.080369    11.00000    0.03516    0.02751 =
         0.04508   -0.01620    0.01705   -0.00620
AFIX   1
H16A  2    0.425090    0.286460   -0.070320    11.00000    0.05357
H16B  2    0.383250    0.380180   -0.100600    11.00000    0.05357
AFIX   0
O17   3    0.043379    0.214294   -0.069972    11.00000    0.05205    0.02127 =
         0.03733   -0.01726   -0.01383    0.00877
AFIX   1
H17A  2    0.081240    0.159170   -0.060100    11.00000    0.05386
H17B  2   -0.004550    0.241260   -0.113780    11.00000    0.05386
AFIX   0
O18   3   -0.123908    0.187104    0.071825    11.00000    0.06377    0.04145 =
         0.05809   -0.02020    0.01796   -0.03227
AFIX   1
H18A  2   -0.139480    0.166630    0.119320    11.00000    0.07820
H18B  2   -0.165290    0.156240    0.050580    11.00000    0.07820
AFIX   0
O19   3    0.302286    0.185932    0.061311    11.00000    0.03755    0.04766 =
         0.02855   -0.00302    0.00480    0.01355
AFIX   1
H19A  2    0.281060    0.161990    0.108210    11.00000    0.06550
H19B  2    0.403260    0.161140    0.046930    11.00000    0.06550
AFIX   0
O20   3   -0.134527    0.155017    0.224299    11.00000    0.02985    0.04041 =
         0.05543    0.00100    0.01479   -0.00347
AFIX   1
H20A  2   -0.034920    0.116080    0.241370    11.00000    0.07274
H20B  2   -0.229710    0.144260    0.255680    11.00000    0.07274
AFIX   0
C1    1   -0.237482    0.510583   -0.224745    11.00000    0.02395    0.01453 =
         0.01677   -0.00557    0.00408   -0.00309
C2    1   -0.425096    0.556462   -0.226446    11.00000    0.02439    0.01607 =
         0.01652   -0.00598    0.00630   -0.00450
C3    1   -0.535374    0.591331   -0.292978    11.00000    0.02292    0.01906 =
         0.02153   -0.00589    0.00005    0.00062
C4    1   -0.456458    0.580139   -0.358502    11.00000    0.03941    0.02265 =
         0.01491   -0.00407   -0.00224   -0.00078
C5    1   -0.266325    0.536408   -0.357846    11.00000    0.04080    0.02344 =
         0.01555   -0.00682    0.00956   -0.00354
C6    1   -0.157662    0.501562   -0.290545    11.00000    0.02620    0.01955 =
         0.02050   -0.00913    0.00685   -0.00066
C7    1   -0.122438    0.476230   -0.151218    11.00000    0.02100    0.02389 =
         0.01478   -0.00646    0.00540   -0.00014
C8    1   -0.510093    0.564166   -0.153402    11.00000    0.01553    0.02280 =
         0.01751   -0.00506    0.00420   -0.00075
C9    1    0.676638    0.880302    0.178429    11.00000    0.02748    0.01636 =
         0.01962   -0.00732    0.00243    0.00043
C10   1    0.524397    0.834756    0.173176    11.00000    0.02789    0.01636 =
         0.02116   -0.00652    0.00218   -0.00121
C11   1    0.484364    0.757518    0.234054    11.00000    0.03081    0.01979 =
         0.02654   -0.01050    0.00507   -0.00278
C12   1    0.595352    0.725860    0.300297    11.00000    0.04366    0.01868 =
         0.01490   -0.00464    0.00738    0.00312
C13   1    0.751760    0.768963    0.304572    11.00000    0.03845    0.02443 =
         0.01601   -0.00665   -0.00263    0.00653
C14   1    0.792846    0.846335    0.243245    11.00000    0.03010    0.02161 =
         0.02352   -0.01097   -0.00042    0.00062
C15   1    0.715295    0.965735    0.112833    11.00000    0.02147    0.02047 =
         0.02241   -0.00869   -0.00176   -0.00095
C16   1    0.411087    0.869261    0.099536    11.00000    0.02442    0.02175 =
         0.02256   -0.00805    0.00134   -0.00253
C17   1    0.295824    0.124219    0.361282    11.00000    0.01522    0.02480 =
         0.02062   -0.00778    0.00166   -0.00087
C18   1    0.331499    0.043862    0.348716    11.00000    0.01521    0.02397 =
         0.02096   -0.00680    0.00141   -0.00108
C19   1    0.317801   -0.038201    0.409220    11.00000    0.01758    0.02140 =
         0.02651   -0.00656   -0.00016   -0.00171
C20   1    0.270613   -0.040266    0.481943    11.00000    0.01653    0.02901 =
         0.02048    0.00213   -0.00112   -0.00532
C21   1    0.237641    0.039234    0.494903    11.00000    0.01404    0.03582 =
         0.01690   -0.00666    0.00178   -0.00279
C22   1    0.249635    0.121810    0.434356    11.00000    0.01780    0.03005 =
         0.02491   -0.01346    0.00508   -0.00667
C23   1    0.307215    0.213194    0.296133    11.00000    0.02254    0.02089 =
         0.02165   -0.00888    0.00184   -0.00351
C24   1    0.377316    0.048173    0.269037    11.00000    0.02527    0.01852 =
         0.02155   -0.00794    0.00256    0.00005
H7    2    0.273738    0.972027    0.029921    11.00000    0.06185
H10   2    0.478105    0.266404    0.222265    11.00000    0.06004
H12   2    0.595399    0.027659    0.220656    11.00000    0.05259
HKLF 4
;
