# Supplementary material for: Heptaaqua­(3,4,5,6-tetra­chloro­phthalato-κO 1)erbium(III) 2-carb­oxy-3,4,5,6-tetra­chloro­benzoate–3,4,5,6-tetra­chloro­phthalic acid–water (1/1/1)
Source: Acta Crystallogr Sect E Struct Rep Online. 2012 Apr 25;68(Pt 5):m662–3. doi: 10.1107/S1600536812016923 (PMC3344381; doi:10.1107/S1600536812016923)
Supplement: Supplementary file 2 [file e-68-0m662-Isup2.hkl]

# 
# h,k,l, Fc-squared, Fo-squared, sigma(Fo-squared) and status flag 
# 
data_I
_shelx_title '  _R60415b' 
_shelx_refln_list_code          4 
_shelx_F_calc_maximum      231.31 
_exptl_crystal_F_000      1190.00 
_reflns_d_resolution_high  0.7682 
 
loop_ 
 _symmetry_equiv_pos_as_xyz 
 'x, y, z' 
 '-x, -y, -z' 
 
_cell_length_a     6.8655 
_cell_length_b    16.2290 
_cell_length_c    19.0187 
_cell_angle_alpha  67.430 
_cell_angle_beta   86.597 
_cell_angle_gamma  81.626 
 
_shelx_F_squared_multiplier     1.000 
 
loop_ 
 _refln_index_h 
 _refln_index_k 
 _refln_index_l 
 _refln_F_squared_calc 
 _refln_F_squared_meas 
 _refln_F_squared_sigma 
 _refln_observed_status 
   2   0   0       97.58      133.39      6.51 o 
   3   0   0      638.91      568.79     17.51 o 
   4   0   0     5364.86     5640.74    135.34 o 
   5   0   0      118.90      153.77     17.77 o 
   6   0   0     1037.46     1008.29     33.33 o 
   7   0   0     1310.80     1420.61    118.60 o 
   8   0   0     1207.85     1334.59     99.26 o 
  -8   1   0      890.51      740.15     89.64 o 
  -7   1   0     5846.23     5999.14    417.18 o 
  -6   1   0     8395.89     8610.68    160.90 o 
  -5   1   0     9015.91     9395.07    212.80 o 
  -4   1   0     7834.38     8082.02    122.02 o 
  -3   1   0    25424.47    25122.15    589.19 o 
  -2   1   0       25.50       62.30      4.88 o 
  -1   1   0      214.80      214.91     10.78 o 
   3   1   0      288.31      209.38     11.04 o 
   4   1   0     4564.63     4710.87     95.26 o 
   5   1   0     2738.80     2995.64    107.69 o 
   6   1   0      857.98      875.30     29.45 o 
   7   1   0     1605.89     1660.09     89.25 o 
  -8   2   0       11.33       14.05     36.39 o 
  -7   2   0       29.56       28.91     15.07 o 
  -6   2   0        8.94      -16.94     24.84 o 
  -5   2   0       18.36       28.50     10.77 o 
  -4   2   0     8101.18     7664.04    158.14 o 
  -3   2   0    33413.34    34088.96    343.07 o 
  -2   2   0    20536.56    20173.55    271.41 o 
  -1   2   0     6479.07     6404.34     70.09 o 
   1   2   0     8347.31     8071.37    125.86 o 
   2   2   0     1458.04     1492.66     43.17 o 
   3   2   0     4596.51     4868.76    102.21 o 
   4   2   0     1076.08     1034.00     31.62 o 
   5   2   0      922.73     1028.60     31.80 o 
   6   2   0     2548.10     3398.52     85.47 o 
   7   2   0     1995.52     2042.60     72.16 o 
   8   2   0      976.34      899.39     71.53 o 
  -8   3   0     1735.29     1632.90    164.43 o 
  -7   3   0      977.67      855.78     68.47 o 
  -6   3   0     2012.26     2075.47    103.68 o 
  -5   3   0      830.90      800.81     19.90 o 
  -4   3   0      108.71      108.82     11.67 o 
  -3   3   0      250.33      269.43      8.85 o 
  -2   3   0     4745.36     4506.82    133.94 o 
  -1   3   0      117.86      136.67      4.21 o 
   0   3   0     4446.38     4222.23     85.55 o 
   1   3   0     6027.95     6048.54     94.61 o 
   2   3   0     3860.99     3790.44     58.26 o 
   3   3   0    19337.68    19765.05    167.24 o 
   4   3   0     5732.46     5658.58    128.49 o 
   5   3   0     1560.46     1646.28     58.66 o 
   6   3   0       70.78       80.54     27.80 o 
   7   3   0      688.01      689.71     55.50 o 
   8   3   0     1715.34     1844.24    121.10 o 
  -8   4   0       13.48       16.01     18.38 o 
  -7   4   0      365.72      361.99     47.34 o 
  -6   4   0     5716.84     5754.76    203.96 o 
  -5   4   0      845.05      883.20     42.86 o 
  -4   4   0     1229.73     1264.68     43.24 o 
  -3   4   0     3093.10     3062.93     84.20 o 
  -2   4   0     5103.82     5190.77    101.98 o 
  -1   4   0     9092.06     9288.61     82.42 o 
   0   4   0       67.16       70.07      7.38 o 
   1   4   0     8164.72     8051.93    107.50 o 
   2   4   0     9977.49    10903.16    179.32 o 
   3   4   0    23523.59    23622.93    712.67 o 
   4   4   0     6327.41     6610.18    158.19 o 
   5   4   0     3988.05     4084.75    164.56 o 
   6   4   0     3005.65     3195.05    157.19 o 
   7   4   0     1168.46     1247.18     72.08 o 
   8   4   0     2173.39     2313.08     85.29 o 
  -8   5   0      164.60      109.90     83.84 o 
  -7   5   0      258.83      186.23     71.32 o 
  -6   5   0      754.77      759.77     59.17 o 
  -5   5   0      218.26      226.84     37.37 o 
  -4   5   0     3820.14     3784.45     89.64 o 
  -3   5   0     9243.21     9213.64    108.38 o 
  -2   5   0       70.37       79.94     22.89 o 
  -1   5   0      132.19      121.56      7.80 o 
   0   5   0     9208.54     9029.67     92.92 o 
   2   5   0    16133.32    14771.63    264.49 o 
   3   5   0     8859.14     9883.85    120.78 o 
   4   5   0     1406.01     1495.52     47.54 o 
   5   5   0       13.59        4.50     15.76 o 
   6   5   0      187.43      184.15     43.96 o 
   7   5   0     2050.79     2678.14     79.76 o 
   8   5   0      714.46      741.79     65.92 o 
  -8   6   0      861.19      904.07     77.01 o 
  -7   6   0      947.98      970.48     53.02 o 
  -6   6   0     2204.11     2447.22     78.17 o 
  -5   6   0     4483.46     4222.32    107.65 o 
  -4   6   0     4532.49     4734.52    116.56 o 
  -3   6   0    10749.51    10539.95    636.61 o 
  -2   6   0     7258.72     7243.30     56.35 o 
  -1   6   0      893.15     1015.71     17.87 o 
   0   6   0     9384.48     9567.00    235.14 o 
   1   6   0     2632.73     2673.77     51.50 o 
   2   6   0     5575.31     5740.28    106.32 o 
   3   6   0    21205.41    21050.28    500.21 o 
   4   6   0     6700.70     6987.98    126.83 o 
   5   6   0     3873.35     4925.07    104.27 o 
   6   6   0      631.33      636.89     78.99 o 
   7   6   0       91.56       98.40     34.66 o 
   8   6   0       20.71       20.53     16.22 o 
  -7   7   0      131.30      134.84     62.90 o 
  -6   7   0     1202.51     1192.61     67.29 o 
  -5   7   0      802.59      663.76     62.16 o 
  -4   7   0      200.19      279.81     65.49 o 
  -3   7   0    12199.86    12207.57    216.02 o 
  -2   7   0    11480.41    11609.94     92.04 o 
  -1   7   0    16949.42    16247.47    135.93 o 
   0   7   0     2868.78     2812.32     69.40 o 
   1   7   0      630.00     1058.11    119.12 o 
   2   7   0      285.81      289.42     28.12 o 
   3   7   0       63.72       71.55     51.69 o 
   4   7   0     4333.36     4248.53     96.79 o 
   5   7   0     6461.27     6885.14    160.08 o 
   6   7   0     6469.22     7101.51    417.95 o 
   7   7   0     1731.83     1680.54     90.83 o 
   8   7   0      974.71      929.02     81.03 o 
  -7   8   0     1047.93      984.53     71.52 o 
  -6   8   0      911.74      913.41     61.89 o 
  -5   8   0      559.40      547.75     55.31 o 
  -4   8   0      412.34      399.31     43.03 o 
  -3   8   0     2408.69     2255.72    106.86 o 
  -2   8   0       91.69       83.11     11.63 o 
  -1   8   0    24357.32    24345.11    173.49 o 
   0   8   0     3695.66     3656.74     75.64 o 
   1   8   0     5528.68     5179.69    127.43 o 
   2   8   0    12721.73    13171.00    212.14 o 
   3   8   0     6496.38     6338.08    204.89 o 
   4   8   0      144.80      121.01     35.38 o 
   5   8   0      423.72      402.63     28.76 o 
   6   8   0      478.50      415.37     35.71 o 
   7   8   0      482.47      493.45     45.55 o 
   8   8   0     1896.11     1839.29     79.68 o 
  -7   9   0      757.39      663.69     55.23 o 
  -6   9   0     2358.04     2254.68    107.65 o 
  -5   9   0     4098.28     4108.51    148.10 o 
  -4   9   0     1644.98     1645.74     49.61 o 
  -3   9   0     1504.34     1523.65    102.96 o 
  -2   9   0      135.30      138.52     11.67 o 
  -1   9   0      307.27      314.63     16.20 o 
   0   9   0     1056.53     1104.73     27.57 o 
   1   9   0     4258.99     4123.66    145.71 o 
   2   9   0     1459.41     1473.51     78.41 o 
   3   9   0     7644.63     8449.63    190.88 o 
   4   9   0    11162.37    11523.09    457.18 o 
   5   9   0     6106.46     6277.81    155.46 o 
   6   9   0     3959.84     4114.39    152.11 o 
   7   9   0      123.37      113.00     95.26 o 
   8   9   0      187.08      115.93     56.32 o 
  -6  10   0      499.40      511.57     51.01 o 
  -5  10   0      670.29      559.87     45.01 o 
  -4  10   0     1537.50     1440.24     80.35 o 
  -3  10   0     3256.82     3085.65     88.16 o 
  -2  10   0    12620.29    12640.19    270.48 o 
  -1  10   0    12772.45    13329.46    241.20 o 
   0  10   0      496.95      452.67     20.41 o 
   1  10   0     5649.19     5671.08    105.91 o 
   2  10   0     4530.54     4769.82    155.43 o 
   3  10   0     2819.12     2842.03    142.73 o 
   4  10   0       12.74        6.80     14.63 o 
   5  10   0      818.28      786.41     52.10 o 
   6  10   0      985.42      907.59     51.37 o 
   7  10   0      264.31      240.33    128.36 o 
   8  10   0     1465.65     1502.31    114.75 o 
  -6  11   0      588.18      530.51     55.17 o 
  -5  11   0     1575.03     1575.00     62.03 o 
  -4  11   0      197.15      180.87     77.72 o 
  -3  11   0      743.84      685.37     40.18 o 
  -2  11   0     4668.07     4508.58     82.91 o 
  -1  11   0       35.92       33.16     14.11 o 
   0  11   0     6311.24     6617.61    148.31 o 
   1  11   0     2590.60     2537.15     67.48 o 
   2  11   0      872.93      902.22     48.52 o 
   3  11   0     4580.35     4806.21    195.55 o 
   4  11   0     2646.48     2717.41     76.97 o 
   5  11   0     2284.42     2329.21    104.66 o 
   6  11   0     2024.34     2054.61     88.67 o 
   7  11   0       15.23        0.01     35.80 o 
  -6  12   0      650.81      612.99     51.12 o 
  -5  12   0     1462.44     1505.59     53.83 o 
  -4  12   0      477.40      459.38     53.16 o 
  -3  12   0     3025.46     3222.23    128.66 o 
  -2  12   0      812.68      822.50     33.32 o 
  -1  12   0      589.87      585.50     22.86 o 
   0  12   0    14306.90    14051.29    173.39 o 
   1  12   0      177.67      158.14     25.57 o 
   2  12   0     3037.80     3012.74    140.17 o 
   3  12   0      342.04      305.93     39.68 o 
   4  12   0      325.96      353.07     71.40 o 
   5  12   0     3934.71     4124.32    221.42 o 
   6  12   0     3741.44     3840.42    171.35 o 
   7  12   0     1262.05     1323.24     67.73 o 
  -5  13   0      226.60      225.99     59.57 o 
  -4  13   0      132.63      140.31     71.64 o 
  -3  13   0       10.21        8.12     17.58 o 
  -2  13   0     1206.48     1192.42     97.32 o 
  -1  13   0     6486.82     6364.92    156.14 o 
   0  13   0     1545.23     1584.61     40.28 o 
   1  13   0     3416.78     3527.31    177.66 o 
   2  13   0     7474.41     7931.45    258.20 o 
   3  13   0     5504.23     5576.64    149.66 o 
   4  13   0      215.03      232.35    137.30 o 
   5  13   0        7.81        1.41     19.35 o 
   6  13   0      803.79      803.98     68.36 o 
   7  13   0      281.21      255.18     53.07 o 
  -5  14   0     2588.79     2646.44     72.98 o 
  -4  14   0     3280.37     3310.95     85.07 o 
  -3  14   0      307.21      330.73     30.08 o 
  -2  14   0      500.22      505.92     29.92 o 
  -1  14   0      585.67      566.12     26.59 o 
   0  14   0       42.89       34.52     17.46 o 
   1  14   0     1344.27     1326.19    100.57 o 
   2  14   0     3463.55     3468.54    139.43 o 
   3  14   0     6935.62     7343.62    255.61 o 
   4  14   0     1035.83     1095.47     66.83 o 
   5  14   0     2343.40     2389.96     82.63 o 
   6  14   0     2658.98     2793.48    185.12 o 
  -4  15   0     3804.33     3726.07    167.19 o 
  -3  15   0      621.34      629.44     45.52 o 
  -2  15   0     3312.14     3403.67    135.87 o 
  -1  15   0     1631.42     1646.85     55.79 o 
   1  15   0      468.17      479.40     95.96 o 
   2  15   0      969.71      870.27     53.85 o 
   3  15   0        4.45        1.70     14.19 o 
   4  15   0       18.65       10.04     19.68 o 
   5  15   0      664.43      716.53     56.46 o 
   6  15   0      363.75      370.26     69.55 o 
  -2  16   0      929.07     1047.07     49.06 o 
  -1  16   0       26.49       29.40     27.81 o 
   0  16   0      667.85      637.45     40.32 o 
   1  16   0      979.14     1028.23     53.00 o 
   2  16   0     3666.11     3958.72    234.42 o 
   3  16   0     2657.72     2738.30    146.55 o 
   4  16   0       55.43       52.57     54.33 o 
   5  16   0      247.32      217.77     56.14 o 
   0  17   0        2.92        4.36     20.98 o 
   1  17   0      220.00      321.77     88.51 o 
   2  17   0      555.47      498.19     57.65 o 
   3  17   0      768.16      797.41     60.38 o 
   4  17   0      866.02      812.69    139.11 o 
   1  18   0      185.38      182.02     32.85 o 
   2  18   0      425.66      415.45     50.71 o 
   4  18   0      729.45      645.44    171.05 o 
   1  19   0       38.27       23.99     26.99 o 
   2  19   0     2661.83     2620.58    105.42 o 
   3  19   0     1413.21     1247.37    104.25 o 
  -2 -19   1     1020.61     1054.12     80.64 o 
  -1 -19   1     1414.25     1389.14     68.12 o 
  -4 -18   1      138.49      105.15     75.73 o 
  -3 -18   1      747.67      739.38    151.13 o 
  -2 -18   1      594.89      583.16     50.94 o 
  -1 -18   1     1426.01     1368.57     65.65 o 
  -5 -17   1      436.91      474.62    120.18 o 
  -4 -17   1      374.10      420.04     67.87 o 
  -3 -17   1      263.11      273.20    135.45 o 
  -2 -17   1      205.23      174.47     80.35 o 
  -1 -17   1       81.54       77.76    117.64 o 
  -5 -16   1      348.53      352.66    103.75 o 
  -4 -16   1     2395.88     2497.79    129.23 o 
  -2 -16   1     2198.00     2193.70    201.26 o 
  -1 -16   1     1615.72     1617.64    109.36 o 
   0 -16   1     2595.10     2787.63    176.47 o 
   1 -16   1      564.48      549.78     39.96 o 
   2 -16   1      125.54      119.43     64.83 o 
   3 -16   1       88.03       62.59     53.61 o 
  -6 -15   1     1095.82     1168.65     64.40 o 
  -5 -15   1      662.45      654.17     48.19 o 
  -4 -15   1       69.68       58.52     46.72 o 
  -3 -15   1       22.47       21.25     28.31 o 
  -2 -15   1      118.75      125.67     65.68 o 
  -1 -15   1      528.01      592.08     68.34 o 
   0 -15   1     1375.35     1352.12     40.50 o 
   1 -15   1     2589.11     2525.91     59.39 o 
   2 -15   1     2351.25     2312.34     98.25 o 
   3 -15   1     3875.35     4015.16    134.66 o 
   4 -15   1       63.15       80.53     40.66 o 
  -6 -14   1      516.98      489.85     52.12 o 
  -5 -14   1     1275.50     1107.00    127.82 o 
  -4 -14   1     4252.32     4430.44    135.53 o 
  -3 -14   1     5590.07     5891.03    247.27 o 
  -2 -14   1     2054.88     1987.05    118.72 o 
  -1 -14   1      827.40      825.30     50.32 o 
   0 -14   1     3092.65     2896.06     93.68 o 
   1 -14   1        2.09        4.78     17.53 o 
   2 -14   1     2293.23     2269.45     64.24 o 
   3 -14   1     1561.32     1465.47     55.28 o 
   4 -14   1      214.42      192.97    100.18 o 
   5 -14   1     2319.18     2431.78    112.13 o 
  -7 -13   1      677.89      573.09     68.19 o 
  -6 -13   1      240.47      251.18     35.44 o 
  -5 -13   1      265.21      227.54     93.79 o 
  -4 -13   1      183.41      169.50     78.78 o 
  -3 -13   1     1866.90     1855.20    119.13 o 
  -2 -13   1     3822.83     3987.18    110.15 o 
  -1 -13   1     9343.71     9511.33    198.83 o 
   0 -13   1     2740.69     2736.17     58.21 o 
   1 -13   1     2876.89     2833.71     70.79 o 
   2 -13   1     1448.63     1419.90     83.72 o 
   3 -13   1      577.96      556.84     36.66 o 
   4 -13   1      185.29      125.52     85.75 o 
   5 -13   1      477.57      431.00     33.06 o 
  -7 -12   1      418.52      362.14     53.70 o 
  -6 -12   1     2395.21     2620.68    135.52 o 
  -5 -12   1     4024.96     4157.35    134.45 o 
  -4 -12   1      908.55      894.58     44.95 o 
  -3 -12   1     1425.74     1534.04     74.77 o 
  -2 -12   1      244.69      212.89     43.15 o 
  -1 -12   1     4122.51     4027.57     92.82 o 
   0 -12   1       26.10       31.65     18.05 o 
   1 -12   1     6377.34     6419.67    117.32 o 
   2 -12   1     7700.06     7821.84    134.16 o 
   3 -12   1     8296.72     9002.02    377.93 o 
   4 -12   1     1235.57     1342.30     50.54 o 
   5 -12   1     1575.08     1595.44     56.91 o 
   6 -12   1      633.18      633.25     49.02 o 
  -7 -11   1      371.13      304.55     45.12 o 
  -6 -11   1      596.39      586.51     56.53 o 
  -5 -11   1     1631.11     1531.37     63.31 o 
  -4 -11   1     4791.79     5033.03    119.66 o 
  -3 -11   1    14972.33    15859.18    484.20 o 
  -2 -11   1     4299.17     4388.75    127.11 o 
  -1 -11   1     4445.81     4540.84    107.00 o 
   0 -11   1     2125.06     2175.40     35.49 o 
   1 -11   1     1851.48     1854.97     39.06 o 
   2 -11   1     2807.32     2782.64     53.71 o 
   3 -11   1     3327.33     3455.91    117.56 o 
   4 -11   1     2335.02     2327.72     82.33 o 
   5 -11   1     1856.20     1859.34     84.91 o 
   6 -11   1     1284.56     1258.89    124.83 o 
  -8 -10   1     1179.22     1146.72     98.17 o 
  -7 -10   1     1159.33     1088.25     56.36 o 
  -6 -10   1     1520.05     1619.65     86.76 o 
  -5 -10   1      213.98      264.56    131.97 o 
  -4 -10   1        1.24       -8.56     22.38 o 
  -3 -10   1      868.23      829.14    168.19 o 
  -2 -10   1     6491.76     6399.27    150.41 o 
  -1 -10   1     5061.49     5030.51    152.64 o 
   0 -10   1    11559.16    12039.23    213.41 o 
   1 -10   1     1661.19     1725.02     41.55 o 
   2 -10   1     5838.50     5624.47    201.80 o 
   3 -10   1     5295.04     5665.32    136.99 o 
   4 -10   1     3590.27     3610.21    104.71 o 
   5 -10   1      569.42      497.27     43.62 o 
   6 -10   1      128.13      139.51     50.23 o 
  -8  -9   1      321.58      273.01     79.15 o 
  -7  -9   1     3707.52     3795.27    156.16 o 
  -6  -9   1      896.20      884.15     76.20 o 
  -5  -9   1     3601.12     3789.33    123.11 o 
  -4  -9   1      246.34      242.09     27.17 o 
  -3  -9   1    10582.54    10541.79    276.84 o 
  -2  -9   1     3267.77     3042.42    119.39 o 
  -1  -9   1     2126.23     2203.69     48.61 o 
   0  -9   1        6.08        4.78      5.69 o 
   1  -9   1      127.03      129.15     13.68 o 
   2  -9   1     3091.04     3166.03     60.43 o 
   3  -9   1     3018.80     3139.37     79.14 o 
   4  -9   1      844.96      753.86     43.36 o 
   5  -9   1      742.01      754.73     48.97 o 
   6  -9   1      802.77      797.89     52.42 o 
   7  -9   1      795.11      811.92     87.35 o 
  -8  -8   1      370.12      352.72     68.13 o 
  -7  -8   1      743.90      699.93     41.59 o 
  -6  -8   1      802.41      789.04    182.31 o 
  -5  -8   1     1854.84     1823.87     58.94 o 
  -4  -8   1      253.99      271.28     59.63 o 
  -3  -8   1      191.00      226.95     33.22 o 
  -2  -8   1     1350.99     1208.63    115.42 o 
  -1  -8   1    11055.27    11240.04    107.37 o 
   0  -8   1    35583.97    35116.32    391.76 o 
   1  -8   1       56.06       50.85     31.69 o 
   2  -8   1      621.43      607.45     19.84 o 
   3  -8   1     2335.94     2400.26     58.57 o 
   4  -8   1      420.96      386.79     37.04 o 
   5  -8   1     1612.85     1493.93     64.59 o 
   6  -8   1      709.22      689.38     43.93 o 
   7  -8   1     1406.97     1366.88     69.17 o 
  -8  -7   1      582.72      584.68     62.20 o 
  -7  -7   1     1118.92     1089.64     74.93 o 
  -6  -7   1      669.80      642.79     63.60 o 
  -5  -7   1     1576.25     1624.35     47.58 o 
  -4  -7   1     5206.39     5237.07    100.03 o 
  -3  -7   1     1615.37     1475.29     49.05 o 
  -2  -7   1       17.58       -0.40     37.08 o 
  -1  -7   1     2354.86     2303.55     64.24 o 
   0  -7   1     6111.96     6048.29     59.77 o 
   1  -7   1     6220.14     6293.38     77.11 o 
   2  -7   1    24480.47    24945.52    322.23 o 
   3  -7   1     3549.04     3652.09     81.31 o 
   4  -7   1     8963.75     9086.42    264.43 o 
   5  -7   1     7214.43     7094.45    211.98 o 
   6  -7   1      269.76      250.95     34.03 o 
   7  -7   1       10.47        8.00     19.93 o 
  -8  -6   1       91.95       69.99     29.09 o 
  -7  -6   1      386.43      322.91     70.81 o 
  -6  -6   1     1940.17     1829.78     84.22 o 
  -5  -6   1      807.40     1040.42     41.98 o 
  -4  -6   1     5547.04     5378.23    119.70 o 
  -3  -6   1    19383.74    19555.53    198.53 o 
  -2  -6   1    15886.50    16473.27    259.06 o 
  -1  -6   1     2594.30     2247.01     46.60 o 
   0  -6   1    19216.18    20061.74    603.88 o 
   1  -6   1     1160.87     1328.07     39.97 o 
   2  -6   1      371.20      384.56      8.77 o 
   3  -6   1       31.72       39.70     20.90 o 
   4  -6   1     9658.24     9736.95    267.15 o 
   5  -6   1     3032.70     2973.01     67.05 o 
   6  -6   1     5086.51     4991.86    220.50 o 
   7  -6   1     2449.48     2663.71    109.31 o 
  -8  -5   1      665.01      603.01     81.07 o 
  -7  -5   1     1779.35     1790.21     99.92 o 
  -6  -5   1     6675.84     6872.09    132.39 o 
  -5  -5   1       78.57       97.00     35.43 o 
  -4  -5   1      203.50      208.82     30.13 o 
  -3  -5   1      540.00      503.89     27.57 o 
  -2  -5   1     5561.61     5812.92    224.69 o 
  -1  -5   1    14382.82    14679.45    149.83 o 
   0  -5   1     9074.81     8459.32    129.17 o 
   1  -5   1    24671.61    24123.71    244.57 o 
   2  -5   1     6125.92     5902.84    149.93 o 
   3  -5   1     2299.61     2489.16     58.49 o 
   4  -5   1     4489.18     4412.29    114.79 o 
   5  -5   1       32.01       29.48     17.61 o 
   6  -5   1      248.40      267.35     29.66 o 
   7  -5   1      611.39      571.98     51.36 o 
   8  -5   1     1370.53     1269.19    139.35 o 
  -8  -4   1      254.39      201.60     62.04 o 
  -7  -4   1     2347.24     2593.69     71.60 o 
  -6  -4   1     9022.70    10493.45    164.99 o 
  -5  -4   1     3173.15     3328.11     99.46 o 
  -4  -4   1     8417.36     8601.23    159.33 o 
  -3  -4   1     3479.22     3557.11    238.58 o 
  -2  -4   1       20.34        4.27      8.47 o 
  -1  -4   1       10.06       18.23      7.24 o 
   0  -4   1      687.99      701.68     14.06 o 
   1  -4   1     2071.72     2113.82     63.28 o 
   2  -4   1    14135.90    13550.59    262.20 o 
   3  -4   1    19624.04    18803.30    180.76 o 
   4  -4   1     9306.75     9264.77    435.46 o 
   5  -4   1     4270.48     4817.57    113.12 o 
   6  -4   1      369.80      342.25     40.10 o 
   7  -4   1       65.78       37.20     27.06 o 
   8  -4   1      725.67      687.08    111.95 o 
  -7  -3   1       37.69       38.78     15.24 o 
  -6  -3   1      543.71      507.04     31.75 o 
  -5  -3   1      207.56      236.56     44.87 o 
  -4  -3   1    20632.23    21766.58    209.52 o 
  -3  -3   1    13773.75    15160.07    203.62 o 
  -2  -3   1     1162.04     1080.59     18.02 o 
  -1  -3   1      858.66      975.82     26.66 o 
   0  -3   1    14878.67    14622.08    272.53 o 
   1  -3   1    11471.89    11028.13    164.32 o 
   2  -3   1     8837.31     9250.62    103.67 o 
   3  -3   1      321.30      268.34     41.34 o 
   4  -3   1     3257.52     3375.04     83.29 o 
   5  -3   1     2091.32     2064.43     57.87 o 
   6  -3   1     2940.43     2953.01     94.85 o 
   7  -3   1     3357.96     3289.73    151.57 o 
   8  -3   1      705.38      730.64     72.18 o 
  -8  -2   1     2045.05     2108.81    115.25 o 
  -7  -2   1      390.20      446.34     45.95 o 
  -6  -2   1     2230.58     2546.02     86.35 o 
  -5  -2   1     1354.40     1422.26     60.50 o 
  -4  -2   1       84.21      159.12     35.11 o 
  -3  -2   1      265.17      277.08     16.84 o 
  -2  -2   1      822.47      858.73     44.25 o 
  -1  -2   1     2447.54     2320.50     44.33 o 
   1  -2   1    14922.01    14516.67    145.09 o 
   2  -2   1    29157.53    27897.12    370.25 o 
   3  -2   1    15061.24    14667.26    160.30 o 
   4  -2   1     2957.75     3018.16     58.00 o 
   5  -2   1     4556.05     4606.46    105.19 o 
   6  -2   1     3653.08     3894.85    110.20 o 
   7  -2   1      304.69      307.10     58.73 o 
   8  -2   1      111.12       73.52     52.57 o 
  -8  -1   1      737.78      688.20    112.83 o 
  -7  -1   1      572.51      607.01     39.05 o 
  -6  -1   1     3485.59     3591.07    125.20 o 
  -5  -1   1     1062.08     1103.81     48.46 o 
  -4  -1   1    11411.43    11542.65    161.36 o 
  -3  -1   1    16281.93    16445.18    140.88 o 
  -2  -1   1    13146.58    13699.27    427.41 o 
  -1  -1   1    10750.06    10258.81    114.19 o 
   1  -1   1     1288.45     1296.84     36.12 o 
   2  -1   1     2913.88     2962.47     63.03 o 
   3  -1   1      113.86      145.92      9.85 o 
   4  -1   1     5345.52     5317.84    103.35 o 
   5  -1   1     5169.54     5257.54    101.20 o 
   6  -1   1     3261.63     3349.13    119.12 o 
   7  -1   1     3553.04     3729.68    234.31 o 
   8  -1   1     2078.58     2099.89    115.51 o 
  -8   0   1      623.71      560.08    138.26 o 
  -7   0   1      528.40      678.56    102.05 o 
  -6   0   1      460.09      450.25     35.55 o 
  -5   0   1     4873.12     5101.47     75.76 o 
  -4   0   1     1908.27     1925.96     39.71 o 
  -3   0   1     3512.11     3345.47    125.85 o 
  -2   0   1    15131.38    15558.45    237.83 o 
   1   0   1    14264.94    12972.24    179.68 o 
   3   0   1    21980.23    21949.64    186.29 o 
   4   0   1      434.56      470.47     16.56 o 
   5   0   1       17.34       28.17     24.85 o 
   6   0   1        8.86        9.27      9.99 o 
   7   0   1      670.84      646.99     39.93 o 
   8   0   1     2666.37     2737.65    225.62 o 
  -8   1   1       93.03       97.27     61.32 o 
  -7   1   1     2138.55     2035.31    119.04 o 
  -6   1   1     6719.74     7198.08    151.93 o 
  -5   1   1     4961.22     4969.78    110.95 o 
  -4   1   1     5594.24     7059.37    202.97 o 
  -3   1   1    10570.12    10174.88     93.53 o 
  -2   1   1       10.27       27.61      7.98 o 
  -1   1   1     4479.33     4447.08     99.11 o 
   2   1   1    12300.02    12456.48    171.67 o 
   3   1   1     2712.95     2713.89     67.81 o 
   4   1   1    28528.84    29420.05    356.59 o 
   5   1   1     6969.27     6727.27     99.63 o 
   6   1   1     2382.19     2541.19     55.23 o 
   7   1   1       50.42       40.38     19.85 o 
  -8   2   1      391.86      332.56     62.17 o 
  -7   2   1     1128.78     1075.50     79.32 o 
  -6   2   1     1021.24      889.31     45.38 o 
  -5   2   1       37.35       35.43     13.35 o 
  -4   2   1      330.54      297.12     16.41 o 
  -3   2   1    15599.89    15952.93    250.29 o 
  -2   2   1     4937.75     4632.48     63.51 o 
   1   2   1    15515.73    15488.54    214.73 o 
   2   2   1     1023.05      957.36     15.12 o 
   3   2   1      308.21      283.80     10.61 o 
   4   2   1     1900.05     2041.72     48.02 o 
   5   2   1     7531.04     7630.65    126.30 o 
   6   2   1     4944.20     5323.72    138.50 o 
   7   2   1     3564.29     3725.51    123.24 o 
   8   2   1     3050.46     3218.98    174.52 o 
  -8   3   1     1555.60     1439.90     92.11 o 
  -7   3   1     3796.95     4026.61    232.94 o 
  -6   3   1      287.79      293.02     32.35 o 
  -5   3   1     1604.45     1646.14     49.48 o 
  -4   3   1      450.47      486.85     22.35 o 
  -3   3   1     2092.56     2196.69     48.26 o 
  -2   3   1     1478.97     1383.18     26.09 o 
   0   3   1     5420.74     5077.59    103.07 o 
   2   3   1      928.71      900.99     12.09 o 
   3   3   1    26134.30    27011.26    218.54 o 
   4   3   1     1791.12     1709.76     55.08 o 
   5   3   1     2390.77     2474.31     64.00 o 
   6   3   1      833.14      825.17     30.43 o 
   8   3   1      703.29      593.22    157.44 o 
  -8   4   1      336.88      305.16     58.42 o 
  -7   4   1     2716.69     2493.08    262.50 o 
  -6   4   1     3456.42     3501.90    119.22 o 
  -5   4   1     4782.18     4937.43    102.94 o 
  -4   4   1     5591.03     5626.75    150.91 o 
  -3   4   1     7950.95     8018.86    270.57 o 
  -2   4   1    16014.31    15706.11    168.67 o 
  -1   4   1      719.35      743.63     10.85 o 
   0   4   1     5492.84     5265.90     74.46 o 
   2   4   1     4688.77     4540.71    126.83 o 
   3   4   1      279.47      252.68     12.95 o 
   5   4   1    13014.10    13282.82    289.70 o 
   6   4   1     1809.79     1872.15     57.96 o 
   7   4   1      367.24      362.78     39.48 o 
   8   4   1      152.09      125.74     54.57 o 
  -8   5   1     1390.74     1235.76     81.60 o 
  -7   5   1      712.53      657.41     74.86 o 
  -6   5   1      460.23      476.03     44.99 o 
  -5   5   1      287.07      303.41     42.68 o 
  -4   5   1      810.77      739.23     38.18 o 
  -3   5   1     1612.63     1460.56     92.40 o 
  -2   5   1    20224.53    20189.29    313.79 o 
  -1   5   1    15877.35    15360.79    241.02 o 
   0   5   1     8119.51     7960.81     88.89 o 
   1   5   1    31600.64    31834.29    415.07 o 
   2   5   1    14268.96    14146.07    220.19 o 
   3   5   1     5923.33     6176.97     94.41 o 
   4   5   1      235.44      246.83     23.57 o 
   5   5   1      367.45      394.08     29.36 o 
   6   5   1      352.81      411.61     37.00 o 
   7   5   1     1606.65     2014.65    124.87 o 
   8   5   1     1475.01     1509.61    123.02 o 
  -8   6   1      153.80      182.78     98.90 o 
  -7   6   1     1392.56     1459.01     99.95 o 
  -6   6   1     2987.48     2988.93    118.78 o 
  -5   6   1     5394.44     5470.78    153.96 o 
  -4   6   1      237.61      222.88     69.85 o 
  -3   6   1      930.67      968.57     40.67 o 
  -2   6   1      974.67     1022.38     19.63 o 
  -1   6   1      195.11      202.49      8.75 o 
   0   6   1      311.17      317.85     10.04 o 
   1   6   1    23956.66    24775.41    355.79 o 
   2   6   1     9863.25    10168.09    171.89 o 
   3   6   1      446.41      760.32     56.89 o 
   4   6   1     1197.01     1260.49     68.49 o 
   5   6   1     4105.52     4136.84    121.17 o 
   6   6   1     1408.02     1421.53     48.33 o 
   7   6   1      928.47      940.05     54.40 o 
   8   6   1      815.94      747.33     52.27 o 
  -7   7   1       15.99       28.78     28.21 o 
  -6   7   1      585.63      537.01     47.37 o 
  -5   7   1     7694.45     7772.40    237.13 o 
  -4   7   1     6399.26     6742.63    123.45 o 
  -3   7   1      162.24      163.31     28.33 o 
  -2   7   1      812.93      761.17     20.94 o 
  -1   7   1     3221.59     2998.37     68.46 o 
   0   7   1      251.69      176.36     10.56 o 
   1   7   1      357.72      379.95     27.33 o 
   2   7   1      113.50      102.75     73.15 o 
   3   7   1     2984.82     3054.54    127.65 o 
   4   7   1     3849.51     3988.47    109.43 o 
   5   7   1     5726.85     5945.04    164.35 o 
   6   7   1     1741.63     1940.41    141.75 o 
   7   7   1     2743.99     2927.41    125.99 o 
   8   7   1     3423.85     3451.42    141.74 o 
  -7   8   1      529.97      562.78     60.93 o 
  -6   8   1      420.55      478.05     54.94 o 
  -5   8   1       24.91       35.81     20.40 o 
  -4   8   1       88.12       88.76     46.07 o 
  -3   8   1     3851.13     3993.16     94.67 o 
  -2   8   1     2462.99     2404.14     42.06 o 
  -1   8   1     5326.88     5196.07    152.58 o 
   0   8   1    21664.80    21632.26    259.72 o 
   1   8   1     8480.01     8336.31    144.40 o 
   2   8   1    28156.08    29431.12    370.25 o 
   3   8   1     4387.82     4280.22    124.43 o 
   4   8   1      331.85      305.24     29.51 o 
   5   8   1      297.22      319.24     44.18 o 
   6   8   1      362.68      408.79     85.58 o 
   7   8   1      214.47      235.73     49.07 o 
   8   8   1      176.33      142.23     63.87 o 
  -7   9   1     1647.34     1534.24    173.62 o 
  -6   9   1     1136.77     1122.03     49.34 o 
  -5   9   1     3314.83     3262.55     92.78 o 
  -4   9   1    10143.79    10637.63    233.02 o 
  -3   9   1     5394.90     5228.36    124.79 o 
  -2   9   1     1649.79     1595.14     37.10 o 
  -1   9   1     3733.23     3966.49     77.63 o 
   0   9   1      245.97      360.41     21.03 o 
   1   9   1      627.28      579.75     33.75 o 
   2   9   1    19271.45    18555.73    297.07 o 
   3   9   1     1875.94     1963.38     80.47 o 
   4   9   1     2822.33     2918.57    170.41 o 
   5   9   1     2755.37     2681.42     88.50 o 
   6   9   1     6221.65     6547.58    180.13 o 
   7   9   1     1790.95     1686.23     78.85 o 
   8   9   1      267.45      244.33     35.52 o 
  -7  10   1      495.85      518.09     60.86 o 
  -6  10   1      185.55      126.68    104.32 o 
  -5  10   1      991.83     1017.15     51.20 o 
  -4  10   1     2381.25     2344.64     76.57 o 
  -3  10   1     4611.48     4761.00    124.44 o 
  -2  10   1     5235.00     5130.94    105.09 o 
  -1  10   1    32883.27    34072.50    502.84 o 
   0  10   1    13613.34    13397.83    164.71 o 
   1  10   1     1252.98     1349.88     56.95 o 
   2  10   1     1731.83     1850.34     72.07 o 
   3  10   1     1957.89     2068.29     84.05 o 
   4  10   1      559.67      618.35     50.21 o 
   5  10   1      752.74      730.96     67.47 o 
   6  10   1      495.57      493.09     53.68 o 
   7  10   1     1704.13     1683.81     80.73 o 
   8  10   1      895.54      880.83     69.34 o 
  -6  11   1     1088.83     1127.14     69.97 o 
  -5  11   1     1487.76     1535.48     89.27 o 
  -4  11   1     2104.48     2233.98     82.32 o 
  -3  11   1      725.66      725.23     50.95 o 
  -2  11   1     3825.69     3920.12     68.89 o 
  -1  11   1     6360.40     6185.40    205.83 o 
   0  11   1     1133.49     1191.81     32.04 o 
   1  11   1      226.14      204.94     28.19 o 
   2  11   1    13031.68    13712.94    520.33 o 
   3  11   1     3748.98     3819.91    150.06 o 
   4  11   1     1772.71     1691.47    127.99 o 
   5  11   1     1046.58     1073.21     58.01 o 
   6  11   1      218.70      195.07     75.75 o 
   7  11   1       41.23       22.83     27.94 o 
   8  11   1       77.48       52.54     22.13 o 
  -6  12   1      376.36      358.41     49.73 o 
  -5  12   1     1504.32     1520.59     60.15 o 
  -4  12   1     4383.34     4540.28    165.96 o 
  -3  12   1     5363.31     5519.77    168.35 o 
  -2  12   1      919.84      875.49     35.85 o 
  -1  12   1     3690.04     3626.68     71.13 o 
   0  12   1      113.23       96.13     16.63 o 
   1  12   1      325.38      288.88     33.69 o 
   2  12   1       81.43       85.80     80.34 o 
   3  12   1     1953.77     2267.87    108.75 o 
   4  12   1     5117.52     5291.53    137.26 o 
   5  12   1     4236.43     4275.86    132.79 o 
   6  12   1     1362.22     1383.45     61.51 o 
   7  12   1     1211.25     1169.72     82.37 o 
  -5  13   1       69.59       61.11     47.98 o 
  -4  13   1      766.14      745.78     44.72 o 
  -3  13   1      335.64      337.69     38.93 o 
  -2  13   1     2399.74     2341.76     70.46 o 
  -1  13   1     7321.19     7491.82    131.41 o 
   0  13   1     4247.24     4302.56    104.75 o 
   1  13   1     5527.46     5569.23    171.64 o 
   2  13   1     5731.53     5971.11    210.41 o 
   3  13   1     1541.71     1626.29     90.08 o 
   4  13   1     1171.13     1205.61    132.87 o 
   5  13   1       83.31       67.17     27.76 o 
   6  13   1       33.41       41.55     36.84 o 
   7  13   1      869.15      913.14     62.46 o 
  -5  14   1      563.96      609.04     53.99 o 
  -4  14   1     3231.17     3297.27    137.96 o 
  -3  14   1     1085.30     1122.67     42.90 o 
  -2  14   1      665.64      666.51     39.40 o 
  -1  14   1      323.39      329.89     25.62 o 
   0  14   1      391.64      355.49     31.37 o 
   1  14   1      535.45      581.36     42.33 o 
   2  14   1     1751.67     1786.42    107.72 o 
   3  14   1     4453.66     4960.65    178.69 o 
   4  14   1     1159.13     1129.80     83.43 o 
   5  14   1     1025.04     1022.12     80.28 o 
   6  14   1      474.05      487.79     41.31 o 
   7  14   1      376.70      338.16     95.36 o 
  -4  15   1     1518.24     1548.06     72.31 o 
  -3  15   1     1013.81     1025.51     50.96 o 
  -2  15   1     1520.98     1545.42    100.46 o 
  -1  15   1     1500.25     1526.02     62.94 o 
   0  15   1     6483.22     6892.57    213.69 o 
   1  15   1     2158.50     2122.14    139.93 o 
   2  15   1       48.92       56.86     24.34 o 
   3  15   1        1.48       15.68     22.80 o 
   4  15   1        5.77        6.61     20.33 o 
   5  15   1      516.20      483.51     73.73 o 
   6  15   1      790.05      741.32     57.10 o 
  -4  16   1      656.16      589.76     53.58 o 
  -3  16   1      130.70      142.16     59.60 o 
  -2  16   1      431.04      437.27     37.59 o 
  -1  16   1     4046.30     4001.84    212.19 o 
   0  16   1     2803.19     2837.85     85.40 o 
   1  16   1     1634.76     1722.14     69.36 o 
   2  16   1     4093.11     3934.65    219.20 o 
   3  16   1     1606.70     1632.58    126.89 o 
   4  16   1      924.91      933.45     69.16 o 
   5  16   1     1291.62     1405.15     60.28 o 
   6  16   1        1.09        3.99     31.86 o 
  -2  17   1     1210.87     1198.93     62.59 o 
  -1  17   1      776.71      815.88     67.90 o 
   1  17   1     1884.99     1928.64     89.00 o 
   2  17   1      779.78      735.74    113.12 o 
   3  17   1      626.78      650.15     63.20 o 
   4  17   1     4395.59     4529.12    173.19 o 
   5  17   1     1620.60     1812.36     62.82 o 
   1  18   1     3957.16     4127.89    178.62 o 
   2  18   1     1744.88     1721.83     81.55 o 
   3  18   1       46.89       12.32     34.06 o 
   4  18   1       36.57       23.06     21.70 o 
   1  19   1     2102.50     2130.27     80.82 o 
   3  19   1     1378.47     1366.03    115.74 o 
  -3 -18   2        5.28       11.85     20.74 o 
  -2 -18   2      502.62      463.44    104.98 o 
  -1 -18   2     2128.52     2012.00     92.55 o 
  -4 -17   2     1621.08     1522.06    106.67 o 
  -3 -17   2     1566.62     1545.20    147.65 o 
  -2 -17   2       10.41        7.28     20.86 o 
  -1 -17   2        2.60       -2.13     28.22 o 
   1 -17   2      421.10      403.51     40.17 o 
   2 -17   2     2002.32     2057.12    166.02 o 
  -5 -16   2     1086.63     1156.33     85.09 o 
  -4 -16   2      306.39      252.24    145.10 o 
  -3 -16   2     1163.91     1225.96     80.86 o 
  -2 -16   2     2305.35     2118.26    172.87 o 
  -1 -16   2     3923.58     3870.29    162.47 o 
   0 -16   2     2510.85     2578.79    100.84 o 
   1 -16   2       12.06        4.78     13.29 o 
   2 -16   2      304.18      235.94     34.65 o 
   3 -16   2      111.54       82.99     55.72 o 
  -6 -15   2      561.71      561.84    173.44 o 
  -5 -15   2      623.70      598.84    165.10 o 
  -4 -15   2      305.21      233.33    115.82 o 
  -3 -15   2      228.80      188.09     52.38 o 
  -2 -15   2        4.37       31.28     22.65 o 
  -1 -15   2     2454.11     2274.99    106.34 o 
   0 -15   2      725.70      715.38     63.23 o 
   1 -15   2     1310.63     1256.12     93.93 o 
   2 -15   2     2438.79     2262.71    150.01 o 
   3 -15   2      245.81      261.22     97.21 o 
   4 -15   2     1176.18     1215.98     77.23 o 
  -6 -14   2      662.52      656.90     52.09 o 
  -5 -14   2      401.81      410.74     34.42 o 
  -4 -14   2     1065.39     1030.33     51.02 o 
  -3 -14   2     3451.00     3392.30    151.84 o 
  -2 -14   2      330.12      340.31     48.15 o 
  -1 -14   2      654.67      618.44     40.84 o 
   0 -14   2      271.59      268.84     33.17 o 
   1 -14   2        1.08        7.41     10.34 o 
   2 -14   2      916.39      924.88     35.46 o 
   3 -14   2     2175.76     2042.78    106.52 o 
   4 -14   2     1968.39     1970.47     95.40 o 
  -7 -13   2      234.98      144.88     82.83 o 
  -6 -13   2      872.47      838.11     78.61 o 
  -5 -13   2      969.46      931.74     89.42 o 
  -4 -13   2     1807.88     1855.44     77.33 o 
  -1 -13   2     6301.26     6023.31     95.76 o 
   0 -13   2     1462.22     1517.11     57.64 o 
   1 -13   2     4388.68     4523.36    115.18 o 
   2 -13   2      465.49      480.82     27.30 o 
   3 -13   2     1934.68     1835.83     88.91 o 
   4 -13   2       37.15       22.26     15.20 o 
   5 -13   2       68.49       34.92     28.83 o 
  -7 -12   2     2254.74     2321.59    108.81 o 
  -6 -12   2     1968.84     2073.91    143.93 o 
  -5 -12   2       47.62       46.98     29.55 o 
  -4 -12   2     2829.92     2771.38    123.16 o 
  -3 -12   2      641.21      624.04     48.30 o 
  -2 -12   2     1208.37     1231.39     56.09 o 
  -1 -12   2      253.17      257.01     42.07 o 
   0 -12   2       55.57       59.74     22.63 o 
   1 -12   2     2957.74     2983.37     54.28 o 
   2 -12   2      913.09      888.22     40.16 o 
   3 -12   2     3558.89     3705.72    131.64 o 
   4 -12   2     6878.51     7625.70    292.82 o 
   5 -12   2     1833.38     1885.81     68.96 o 
  -7 -11   2        5.76        1.31     25.61 o 
  -6 -11   2       12.68       13.34     16.91 o 
  -5 -11   2     3605.33     3832.66    204.01 o 
  -4 -11   2     3974.79     4191.29    165.29 o 
  -3 -11   2     1336.95     1353.52     63.18 o 
  -2 -11   2     5818.76     5863.10    234.47 o 
  -1 -11   2     4659.22     4883.58    132.08 o 
   0 -11   2    11052.50    10925.41    169.56 o 
   1 -11   2     5470.45     5590.98     98.69 o 
   2 -11   2      738.47      738.36     32.62 o 
   3 -11   2       84.43       75.87     34.14 o 
   4 -11   2       15.55        7.90     13.62 o 
   5 -11   2     1226.13     1119.70     47.96 o 
   6 -11   2     1988.14     1995.68     84.16 o 
  -7 -10   2     2790.81     2970.03    167.08 o 
  -6 -10   2     2217.37     2098.70     75.81 o 
  -5 -10   2      647.25      596.26     96.88 o 
  -4 -10   2        2.55       -2.33     18.00 o 
  -3 -10   2       38.39       25.90     24.90 o 
  -2 -10   2      525.47      558.16     23.74 o 
  -1 -10   2     1248.88     1249.20     39.76 o 
   0 -10   2     1770.95     1840.23     57.27 o 
   1 -10   2     8000.65     8421.42    182.48 o 
   2 -10   2     9416.53     9699.77    217.80 o 
   3 -10   2      903.49      882.59     55.13 o 
   4 -10   2      863.38      783.03     37.25 o 
   5 -10   2     2611.46     2714.79    126.20 o 
   6 -10   2       59.46       42.46     29.52 o 
  -8  -9   2       99.78       67.21     32.69 o 
  -7  -9   2      230.19      191.03     94.05 o 
  -6  -9   2     3483.63     3386.29    228.71 o 
  -5  -9   2     3550.47     3580.64    161.54 o 
  -4  -9   2     3435.28     3548.06     92.64 o 
  -3  -9   2      690.02      725.49     30.43 o 
  -2  -9   2      944.03      864.23     30.00 o 
  -1  -9   2        7.85        8.64      9.01 o 
   0  -9   2      196.66      180.44     28.77 o 
   1  -9   2      574.17      603.13     22.68 o 
   2  -9   2      216.72      204.09     15.38 o 
   3  -9   2     2167.83     2285.46     50.73 o 
   4  -9   2     8795.25     9343.13    291.59 o 
   5  -9   2     1939.52     1984.38     65.28 o 
   6  -9   2      224.88      216.66     54.94 o 
   7  -9   2     1154.97     1143.47     56.57 o 
  -8  -8   2      156.83      145.64     57.28 o 
  -7  -8   2       78.94       61.14     24.04 o 
  -6  -8   2      155.16      131.00     63.87 o 
  -5  -8   2       35.95       47.74     33.19 o 
  -4  -8   2     6996.07     7052.36    311.34 o 
  -3  -8   2     2364.10     2351.02     85.26 o 
  -2  -8   2     9868.79     9496.77    149.70 o 
  -1  -8   2     3421.17     3395.44     82.92 o 
   0  -8   2     2331.94     2425.49     42.48 o 
   1  -8   2     4790.52     4936.92     89.90 o 
   2  -8   2     4428.94     4538.39     73.88 o 
   3  -8   2        3.97        5.45      7.51 o 
   4  -8   2      122.40      115.29     48.57 o 
   5  -8   2       69.78       70.41     27.77 o 
   6  -8   2      186.78      196.56     76.67 o 
   7  -8   2     1787.32     1734.61     76.07 o 
  -8  -7   2      724.31      781.59     51.73 o 
  -7  -7   2     3656.52     3850.31    160.39 o 
  -6  -7   2     3574.16     3633.84    117.04 o 
  -5  -7   2      546.49      536.33     51.62 o 
  -4  -7   2      154.10      150.62     28.13 o 
  -3  -7   2       10.18        7.11     11.04 o 
  -2  -7   2      788.38      738.87     18.53 o 
  -1  -7   2      833.71      893.38     26.15 o 
   0  -7   2     2211.74     2247.48     60.32 o 
   1  -7   2    15721.19    16424.62    226.30 o 
   2  -7   2     1966.60     1895.82     37.42 o 
   3  -7   2     3158.09     3138.92     76.11 o 
   4  -7   2     3930.17     3900.42    112.93 o 
   5  -7   2     1457.27     1505.27     76.99 o 
   6  -7   2      401.53      394.25     42.21 o 
   7  -7   2       51.33       36.54     21.55 o 
  -8  -6   2      204.33      147.23     59.69 o 
  -7  -6   2     1269.63     1316.69     84.80 o 
  -6  -6   2      656.95      696.76     38.93 o 
  -5  -6   2     1022.29     1003.51     49.29 o 
  -4  -6   2    14904.38    15703.74    372.90 o 
  -3  -6   2     2926.62     2926.90     79.89 o 
  -2  -6   2     2416.72     2334.43     61.03 o 
  -1  -6   2      104.61       74.83      9.94 o 
   0  -6   2     5844.62     5940.26     58.81 o 
   1  -6   2        6.96        9.80      6.92 o 
   2  -6   2      966.26      968.31     21.82 o 
   3  -6   2      325.79      310.79     46.10 o 
   4  -6   2      482.72      525.43     56.18 o 
   5  -6   2     2249.53     2234.31    180.14 o 
   6  -6   2      221.37      232.85     74.57 o 
   7  -6   2      131.69      136.38     48.61 o 
  -8  -5   2     1111.50      996.08     75.28 o 
  -7  -5   2     1940.90     1980.34     84.87 o 
  -6  -5   2      143.33      184.69     51.24 o 
  -5  -5   2     1019.22     1263.02     41.92 o 
  -4  -5   2      677.34      933.55     35.52 o 
  -3  -5   2      460.78      550.92     48.60 o 
  -2  -5   2    29687.79    30086.80    686.69 o 
  -1  -5   2      225.92      192.31      8.61 o 
   0  -5   2       79.22       79.50     11.16 o 
   1  -5   2      571.99      565.23     16.15 o 
   2  -5   2     9990.92     9792.06     72.03 o 
   3  -5   2     1717.84     1640.91     47.34 o 
   4  -5   2     1372.54     1418.50     56.95 o 
   5  -5   2      275.84      288.01    113.31 o 
   6  -5   2      118.96      125.43     41.05 o 
   7  -5   2      533.67      527.74    128.73 o 
   8  -5   2      897.89     1032.92     55.74 o 
  -8  -4   2      630.29      769.36     46.66 o 
  -7  -4   2     1126.62     1141.36     83.20 o 
  -6  -4   2      983.90     1025.94     61.09 o 
  -5  -4   2     7064.17     7801.97    220.60 o 
  -4  -4   2      600.17      579.22     45.90 o 
  -3  -4   2    11045.16    10772.73    226.69 o 
  -2  -4   2       33.99       59.61     36.58 o 
  -1  -4   2      445.42      404.94     17.96 o 
   0  -4   2     1240.45     1284.54     31.75 o 
   1  -4   2    25244.45    24764.74    352.85 o 
   2  -4   2     4981.45     5265.21     89.31 o 
   3  -4   2     1119.62     1182.83     53.07 o 
   4  -4   2     5148.91     5100.63    109.92 o 
   5  -4   2    19101.98    18476.05    380.78 o 
   6  -4   2     3946.65     3842.44    109.75 o 
   7  -4   2      361.96      389.20     35.84 o 
   8  -4   2       21.93       19.79     21.86 o 
  -8  -3   2      736.15      734.33    110.97 o 
  -7  -3   2      393.63      410.07     45.35 o 
  -6  -3   2     1952.42     2044.44     55.40 o 
  -5  -3   2     2404.96     2498.08     78.24 o 
  -4  -3   2     6513.17     6840.46    272.69 o 
  -3  -3   2     9207.92     8720.64    151.01 o 
  -2  -3   2    20950.17    19924.80    203.03 o 
   0  -3   2     3656.27     3584.60     78.21 o 
   1  -3   2       28.77       37.59      6.47 o 
   2  -3   2     7641.34     7440.05     61.05 o 
   3  -3   2      799.47      867.89     27.45 o 
   4  -3   2     1731.83     2132.71    214.42 o 
   5  -3   2     3237.06     3424.55     97.13 o 
   6  -3   2      641.60      763.09     46.36 o 
   7  -3   2     3341.52     3170.00    151.11 o 
   8  -3   2     1890.89     1930.51     94.48 o 
  -8  -2   2      752.10      921.23     83.55 o 
  -7  -2   2     3067.11     3667.58    133.36 o 
  -6  -2   2    10616.33    11066.48    232.32 o 
  -5  -2   2     3513.08     3639.01    107.84 o 
  -4  -2   2       26.96       58.54     21.12 o 
  -3  -2   2     1201.03     1235.82     38.23 o 
  -2  -2   2    11776.49    12066.70    262.55 o 
  -1  -2   2     2042.10     2065.84     41.50 o 
   0  -2   2     8347.20     8033.60    340.08 o 
   1  -2   2    20660.57    20227.54    284.53 o 
   3  -2   2     5865.90     5658.56     68.26 o 
   4  -2   2     8401.44     8267.65    105.94 o 
   5  -2   2     1181.74     1167.99     34.79 o 
   6  -2   2        6.50       16.52     15.73 o 
   7  -2   2       90.05      112.09     35.33 o 
   8  -2   2      285.94      239.29     91.94 o 
  -8  -1   2      119.82       62.57     53.21 o 
  -7  -1   2     1497.26     1435.57     61.83 o 
  -6  -1   2     3647.33     3863.42     87.42 o 
  -5  -1   2     9393.70     9757.63    259.87 o 
  -4  -1   2    22585.39    23600.88    414.36 o 
  -3  -1   2    15866.46    16381.85    274.18 o 
  -2  -1   2    13774.16    14057.03    144.12 o 
  -1  -1   2     7741.89     7560.44     78.25 o 
   0  -1   2      414.33      376.10     15.46 o 
   1  -1   2     6264.81     6417.54    136.67 o 
   2  -1   2     2761.56     2560.17     56.37 o 
   3  -1   2     1554.01     1479.92     37.11 o 
   4  -1   2    11107.91    11549.50    219.70 o 
   5  -1   2      862.97      907.02     37.54 o 
   6  -1   2     1799.46     1888.86     53.99 o 
   7  -1   2      599.82      658.36     71.40 o 
   8  -1   2       68.82       54.57     26.20 o 
  -8   0   2      882.64      764.98    112.91 o 
  -7   0   2     3382.43     3740.01    179.37 o 
  -6   0   2      480.18      442.25     26.12 o 
  -5   0   2     3390.19     3616.40     90.38 o 
  -4   0   2       69.10      107.55     16.80 o 
  -3   0   2     8937.93     9929.84    111.18 o 
  -1   0   2    14295.54    13901.36    192.97 o 
   1   0   2    20353.75    21015.20    286.78 o 
   2   0   2     5183.64     5740.15     96.73 o 
   3   0   2       21.43       35.88     14.20 o 
   4   0   2       32.80       42.00     20.23 o 
   5   0   2      466.06      476.91     18.91 o 
   6   0   2     1177.29     1176.20     36.35 o 
   7   0   2       50.88       44.75     35.71 o 
   8   0   2     1393.32     1437.31     70.01 o 
  -8   1   2      806.24      774.29    166.64 o 
  -7   1   2     2015.94     1887.17    167.59 o 
  -6   1   2      515.17      576.39     33.21 o 
  -5   1   2     3637.68     3784.13    107.07 o 
  -4   1   2     3948.97     3978.20    110.28 o 
  -3   1   2      116.75      130.66     16.60 o 
  -2   1   2     1022.21     1180.29     21.54 o 
  -1   1   2     4078.12     4205.24     73.08 o 
   1   1   2     3539.77     3373.87     58.90 o 
   3   1   2      542.10      589.08     25.80 o 
   4   1   2      168.20      219.65     16.24 o 
   5   1   2     3342.67     3561.10     66.23 o 
   6   1   2     5622.09     5670.94    119.84 o 
   7   1   2     2540.91     2593.59     70.44 o 
   8   1   2      167.70      214.83    141.52 o 
  -8   2   2       90.84       64.43     52.98 o 
  -7   2   2       30.60       34.42     60.12 o 
  -6   2   2       90.44       67.16     30.09 o 
  -5   2   2     5342.63     5562.47    224.07 o 
  -4   2   2      845.85      857.05     30.52 o 
  -3   2   2    10018.04    11451.29    186.50 o 
  -2   2   2     3490.37     3330.26     62.70 o 
   1   2   2      612.83      561.18     18.25 o 
   2   2   2    11705.02    12308.69    236.61 o 
   3   2   2     7306.44     7191.60    102.06 o 
   4   2   2    12237.41    12793.85    110.83 o 
   5   2   2     1588.17     1586.04     56.11 o 
   6   2   2     2068.92     2130.75     56.67 o 
   7   2   2     3926.23     4081.55    112.51 o 
   8   2   2     1205.83     1123.88    203.94 o 
  -8   3   2     1570.05     1465.43    213.52 o 
  -7   3   2      126.09      167.79     80.88 o 
  -6   3   2     2619.44     2526.15    123.52 o 
  -5   3   2     5777.57     6032.16     99.78 o 
  -4   3   2    14325.23    14929.85    319.26 o 
  -3   3   2      859.86      776.74     17.34 o 
  -2   3   2    17102.99    16594.18    224.58 o 
  -1   3   2    17615.83    17108.96    239.63 o 
   2   3   2     2672.70     2666.36     88.47 o 
   3   3   2     8057.13     7476.93    132.60 o 
   4   3   2    16285.27    17200.75    254.47 o 
   5   3   2     1674.63     1766.59     76.51 o 
   6   3   2        7.40       12.30      8.22 o 
   7   3   2      400.71      416.58     48.11 o 
   8   3   2       41.60       27.90     37.90 o 
  -8   4   2        3.32       -0.01     37.70 o 
  -7   4   2       98.99      105.20     64.41 o 
  -6   4   2     3611.37     3766.41    166.43 o 
  -5   4   2     4010.90     4111.66     68.30 o 
  -4   4   2    15365.38    14835.79    326.39 o 
  -3   4   2    16607.93    17253.29    147.94 o 
  -2   4   2     2210.49     1905.02     31.69 o 
  -1   4   2    19119.04    18690.64    246.16 o 
   0   4   2     2197.78     2354.52     78.96 o 
   1   4   2     2195.29     2298.46     66.35 o 
   2   4   2     6371.37     5895.32    112.04 o 
   3   4   2     5809.78     5427.66    147.31 o 
   4   4   2    12779.71    13146.94    179.57 o 
   5   4   2     4338.11     4423.63    124.56 o 
   6   4   2      801.96      820.29     34.81 o 
   7   4   2     2193.05     2349.10     76.59 o 
   8   4   2      159.56      164.09    126.30 o 
  -8   5   2     1009.52     1066.24    138.11 o 
  -7   5   2     2663.12     2720.41    124.29 o 
  -6   5   2     1534.99     1513.56    124.49 o 
  -5   5   2        9.22       18.18     17.72 o 
  -4   5   2     5872.82     5806.21     87.13 o 
  -3   5   2     2201.49     2182.64     31.45 o 
  -2   5   2    22052.99    21702.72    683.27 o 
  -1   5   2     6226.73     5951.21     57.71 o 
   0   5   2     1725.14     1611.46     35.20 o 
   1   5   2    10203.92    10647.84    164.31 o 
   2   5   2     5936.60     5852.83     74.23 o 
   3   5   2       73.48       92.37     14.43 o 
   4   5   2     4957.98     4902.76    126.09 o 
   5   5   2     2498.33     3076.84     74.25 o 
   6   5   2     2733.80     2808.69     58.82 o 
   7   5   2     1710.63     1860.88    111.81 o 
   8   5   2     1235.11     1218.15     64.02 o 
  -8   6   2     1216.92     1177.36     95.19 o 
  -7   6   2     3680.92     3599.64    136.16 o 
  -6   6   2      821.99      978.50     61.95 o 
  -5   6   2      433.44      513.36     48.36 o 
  -4   6   2     8765.25     9328.76    378.70 o 
  -3   6   2      142.93      159.30     51.20 o 
  -2   6   2     8050.77     8428.94    148.82 o 
  -1   6   2     2938.83     2953.61     62.87 o 
   0   6   2    13147.22    12778.57    134.65 o 
   1   6   2    15297.78    14946.41    225.73 o 
   2   6   2    21434.05    21745.73    334.86 o 
   3   6   2    38545.73    39591.30    248.85 o 
   4   6   2     9541.40     9651.74    125.95 o 
   5   6   2      199.70      193.06     14.45 o 
   6   6   2      238.52      194.92     76.93 o 
   7   6   2        5.43       14.26     17.14 o 
   8   6   2      268.18      202.82     28.29 o 
  -7   7   2      185.65      146.01    142.39 o 
  -6   7   2      784.90      780.67     59.91 o 
  -5   7   2     2895.85     2962.36     66.28 o 
  -4   7   2     6891.46     6880.43    258.95 o 
  -3   7   2     5633.07     5912.85    116.74 o 
  -2   7   2     9674.55     9046.14     95.51 o 
  -1   7   2    11395.52    11453.30    120.88 o 
   0   7   2      618.56      521.45     16.74 o 
   1   7   2     2718.20     2632.97     79.44 o 
   2   7   2     4395.45     4638.74    170.05 o 
   3   7   2      497.22      513.62     29.50 o 
   5   7   2     3459.48     3642.44     87.35 o 
   6   7   2     3191.58     3202.08    122.26 o 
   7   7   2     2814.84     3004.38    225.82 o 
   8   7   2      506.01      493.33     71.50 o 
  -7   8   2     1058.82     1050.34    101.12 o 
  -6   8   2      373.50      284.67    152.18 o 
  -5   8   2      249.66      217.52     32.93 o 
  -4   8   2      159.21      133.49     67.03 o 
  -3   8   2      294.28      237.70     24.30 o 
  -2   8   2       23.46       33.49      8.47 o 
  -1   8   2    23902.67    23358.95    191.48 o 
   0   8   2    14671.06    14742.26    383.74 o 
   1   8   2    16269.52    16382.12    249.58 o 
   2   8   2     3812.30     3602.60    184.43 o 
   3   8   2     5264.79     4891.71    196.35 o 
   4   8   2      429.54      408.94     37.04 o 
   5   8   2     3498.06     3547.82    108.18 o 
   6   8   2      133.28      129.31     51.13 o 
   7   8   2      561.65      515.53     39.86 o 
   8   8   2      516.83      514.89    176.42 o 
  -7   9   2      370.06      260.74    107.50 o 
  -6   9   2     1376.57     1433.42    121.24 o 
  -5   9   2     1564.73     1548.39     70.86 o 
  -4   9   2     7800.06     7793.50    423.52 o 
  -3   9   2     5352.06     5325.02    157.58 o 
  -2   9   2     4882.43     4972.83     80.49 o 
  -1   9   2     1219.65     1201.48     31.55 o 
   0   9   2     1493.29     1499.00     37.34 o 
   1   9   2    13042.17    13072.20    187.92 o 
   2   9   2     2562.11     2651.42     51.41 o 
   3   9   2     1224.15     1257.53     60.61 o 
   4   9   2    12288.19    13346.16    513.00 o 
   5   9   2     5455.43     6136.32    160.82 o 
   6   9   2     1209.38     1152.09     82.66 o 
   7   9   2     1099.21     1068.23     69.13 o 
   8   9   2     1091.21      918.87     96.38 o 
  -7  10   2      280.35      201.00    182.82 o 
  -6  10   2      265.66      237.26     78.89 o 
  -5  10   2        9.26        5.98     32.73 o 
  -4  10   2      898.20      940.70     48.60 o 
  -3  10   2     1970.44     1915.48     57.92 o 
  -2  10   2     4587.09     4727.87    125.79 o 
  -1  10   2    11173.85    10763.56    172.36 o 
   0  10   2     7947.81     7634.25    348.17 o 
   1  10   2     2484.07     2517.19     83.69 o 
   2  10   2     7806.68     7900.74    194.08 o 
   3  10   2      298.70      314.52     40.45 o 
   4  10   2       49.71       46.58     49.02 o 
   5  10   2     1079.09     1011.61     77.72 o 
   6  10   2     6250.74     6249.14    249.24 o 
   7  10   2     3378.87     3312.50    149.24 o 
   8  10   2     1171.02     1293.62    118.04 o 
  -6  11   2     1836.10     1823.13     88.95 o 
  -5  11   2      322.36      356.02    107.27 o 
  -4  11   2      404.95      377.79     33.60 o 
  -3  11   2      849.17      800.28     71.69 o 
  -2  11   2       12.36       13.46     14.75 o 
  -1  11   2       76.71       78.73     29.52 o 
   0  11   2     5754.18     5491.86    235.54 o 
   1  11   2    22251.31    21455.81    446.75 o 
   2  11   2     1711.97     1894.33     82.21 o 
   3  11   2     8771.22     9799.67    256.40 o 
   4  11   2    10322.58    11080.33    338.54 o 
   5  11   2     5026.24     5325.72    169.71 o 
   6  11   2      185.34      158.30     63.45 o 
   7  11   2       31.52       20.40     20.23 o 
   8  11   2      231.76      157.09    138.38 o 
  -6  12   2      252.04      188.70     75.58 o 
  -5  12   2     1394.24     1472.70     70.43 o 
  -4  12   2     3195.40     3432.66    152.74 o 
  -3  12   2     6002.17     5862.63    184.39 o 
  -2  12   2     8010.49     8138.70    139.23 o 
  -1  12   2     1595.04     1492.33     45.14 o 
   0  12   2    11868.68    11630.24    312.75 o 
   1  12   2     1779.66     1608.29     81.49 o 
   2  12   2     2027.96     2079.59     85.65 o 
   3  12   2    17371.23    18473.18    534.48 o 
   4  12   2      353.91      332.52     43.96 o 
   5  12   2     2016.81     2107.18     78.49 o 
   6  12   2     2052.11     1898.89     83.77 o 
   7  12   2     2659.93     2821.20    138.62 o 
  -6  13   2      841.39      833.86     75.07 o 
  -5  13   2        0.91        9.08     38.71 o 
  -4  13   2       95.82       75.03     52.01 o 
  -3  13   2     1573.60     1618.72     96.34 o 
  -2  13   2     3086.94     2929.56     74.93 o 
  -1  13   2     3192.42     3176.15     71.19 o 
   0  13   2     7975.33     8330.32    166.37 o 
   1  13   2      751.53      781.20     52.82 o 
   2  13   2    17763.50    18826.29    548.78 o 
   3  13   2       52.40       45.01     56.31 o 
   5  13   2       87.25       74.13     40.78 o 
   6  13   2      163.10      149.34     72.89 o 
   7  13   2     1044.59     1037.86     74.83 o 
  -5  14   2     1341.94     1529.80     93.64 o 
  -4  14   2     1303.38     1253.41     68.26 o 
  -3  14   2      582.78      535.43     90.69 o 
  -2  14   2      562.22      572.18     45.39 o 
  -1  14   2      535.69      506.45     24.32 o 
   0  14   2     2249.22     2291.80     52.59 o 
   1  14   2      885.97      833.56     61.68 o 
   2  14   2      320.31      305.01     35.99 o 
   3  14   2      154.22      190.59     64.73 o 
   4  14   2     6181.07     6844.29    273.34 o 
   5  14   2      906.01      900.42     65.71 o 
   6  14   2      189.92      157.14     92.73 o 
   7  14   2      354.18      330.53     73.53 o 
  -5  15   2      149.56      136.33     99.11 o 
  -4  15   2      201.12      186.68     91.67 o 
  -3  15   2      825.54      830.05     69.76 o 
  -2  15   2     1588.31     1680.10     65.85 o 
  -1  15   2      828.92      859.85     38.05 o 
   0  15   2      441.15      464.85     45.66 o 
   1  15   2      844.07      807.22     75.35 o 
   2  15   2      971.74     1048.39     55.11 o 
   3  15   2      344.21      326.33     70.30 o 
   4  15   2     1404.74     1365.05     96.96 o 
   5  15   2      242.36      261.60     94.27 o 
   6  15   2     1706.28     1779.50     96.77 o 
  -4  16   2       45.01       28.56     22.32 o 
  -3  16   2       31.42       28.50     43.76 o 
  -2  16   2      121.38      114.03     57.03 o 
  -1  16   2       54.56       47.92     45.71 o 
   0  16   2     1920.55     1907.73     82.06 o 
   1  16   2     4408.46     4650.29    217.07 o 
   2  16   2     7029.05     7618.44    215.90 o 
   3  16   2     1456.78     1467.05     82.31 o 
   4  16   2     2196.69     2332.69    114.65 o 
   5  16   2      834.27      870.81     47.25 o 
   6  16   2        8.25       10.53     27.75 o 
  -3  17   2     1189.27     1251.32     67.85 o 
  -2  17   2     1274.06     1303.09     60.54 o 
  -1  17   2     2219.70     2326.90     98.69 o 
   0  17   2       82.27       90.51     53.77 o 
   1  17   2      144.71      110.73     85.81 o 
   3  17   2     2345.94     2336.56    113.08 o 
   4  17   2     4172.97     4314.49    266.68 o 
   5  17   2      769.63      844.09     51.81 o 
  -1  18   2     1728.61     1804.32     79.32 o 
   0  18   2     2594.49     2738.97    100.14 o 
   1  18   2     3389.08     3692.43    142.42 o 
   2  18   2      521.69      556.50    113.34 o 
   3  18   2      673.69      658.19     58.05 o 
   4  18   2       99.56       82.63     59.25 o 
   5  18   2        1.93        1.48     20.64 o 
   1  19   2     1103.71     1099.89     65.88 o 
   2  19   2     1576.92     1519.67     80.67 o 
   3  19   2     1115.13     1164.69    110.85 o 
   4  19   2      604.89      645.01    118.51 o 
  -2 -18   3     1147.74     1092.21    136.34 o 
  -1 -18   3      332.38      261.85     71.87 o 
  -4 -17   3      440.67      397.24     70.23 o 
  -3 -17   3     1301.30     1345.76     73.67 o 
  -2 -17   3      955.12      965.71     68.52 o 
  -1 -17   3      135.07       90.62     77.94 o 
   2 -17   3      240.99      229.46    114.86 o 
  -5 -16   3      117.74       78.19     87.58 o 
  -4 -16   3     2114.17     2118.20    157.72 o 
  -3 -16   3      523.74      502.77     72.95 o 
  -2 -16   3      471.50      400.68     47.12 o 
  -1 -16   3     2029.57     2054.84    140.06 o 
   0 -16   3     1423.05     1254.43     74.69 o 
   1 -16   3     1261.02     1150.60     78.26 o 
   2 -16   3      156.75      108.87     89.70 o 
   3 -16   3       94.63       91.43    101.16 o 
  -5 -15   3      934.52      939.46    191.02 o 
  -4 -15   3      233.81      205.21    137.92 o 
  -3 -15   3      209.26      174.01    116.24 o 
  -2 -15   3     1828.64     1733.96     89.03 o 
  -1 -15   3      451.93      444.33     87.82 o 
   0 -15   3     1966.07     1859.22     67.78 o 
   1 -15   3     4826.06     4832.54    173.30 o 
   2 -15   3     1551.15     1417.73     65.96 o 
   3 -15   3     1073.34     1014.78     63.52 o 
   4 -15   3      541.71      521.62     62.59 o 
  -6 -14   3       16.35       16.46     23.40 o 
  -5 -14   3     3943.17     3743.07    295.61 o 
  -4 -14   3     3873.75     4168.89    183.28 o 
  -3 -14   3     1557.63     1599.08     84.79 o 
  -2 -14   3     1691.46     1684.30     77.95 o 
  -1 -14   3      653.18      652.08     78.92 o 
   0 -14   3     1314.70     1205.86     41.09 o 
   1 -14   3      206.02      219.06     39.68 o 
   2 -14   3      323.67      332.07     71.15 o 
   3 -14   3     1805.25     1783.97     91.31 o 
   4 -14   3     1415.26     1357.88     91.29 o 
  -6 -13   3        5.78       10.45     18.11 o 
  -5 -13   3       10.05       20.25     23.67 o 
  -4 -13   3        9.54        5.02     20.88 o 
  -3 -13   3     5011.45     4887.09    194.21 o 
  -2 -13   3    10476.96    11641.73    184.19 o 
  -1 -13   3     3644.45     3606.13    103.32 o 
   0 -13   3     1672.60     1602.44     86.47 o 
   1 -13   3      770.86      788.18     23.61 o 
   2 -13   3      685.71      740.35     86.10 o 
   3 -13   3      286.52      288.63     66.75 o 
   4 -13   3      452.67      427.31     50.58 o 
   5 -13   3        5.33       31.04     26.24 o 
  -7 -12   3     1071.08     1087.60     81.98 o 
  -6 -12   3     1493.61     1419.98     81.09 o 
  -5 -12   3     2788.57     2954.07    153.83 o 
  -4 -12   3      402.40      372.05     51.38 o 
  -3 -12   3     1221.01     1198.78     72.22 o 
  -2 -12   3      575.41      505.66     44.51 o 
  -1 -12   3       86.11       67.90     26.50 o 
   0 -12   3     1310.66     1324.01     38.90 o 
   1 -12   3     1419.90     1384.96     33.22 o 
   2 -12   3      577.40      593.90     50.22 o 
   3 -12   3      144.84      168.66     52.78 o 
   4 -12   3     2039.75     1973.27     89.70 o 
   5 -12   3     1956.26     1892.13    126.63 o 
  -7 -11   3       59.40       50.74     29.53 o 
  -6 -11   3      407.14      462.85     53.37 o 
  -5 -11   3      422.04      544.96     37.38 o 
  -4 -11   3     1559.12     1488.88    109.84 o 
  -3 -11   3     4046.03     4402.22     99.78 o 
  -2 -11   3     6146.36     6268.90    137.40 o 
  -1 -11   3     1371.45     1377.74     67.24 o 
   0 -11   3       79.86       80.53     28.59 o 
   1 -11   3      358.26      344.83     17.67 o 
   2 -11   3     3968.66     3806.94     72.58 o 
   3 -11   3     1384.59     1359.30     94.53 o 
   4 -11   3      835.81      858.55     47.31 o 
   5 -11   3      758.97      764.77     38.98 o 
   6 -11   3      102.32       79.98     31.98 o 
  -7 -10   3      983.75     1097.93     84.39 o 
  -6 -10   3     1152.01     1098.79     53.04 o 
  -5 -10   3      819.79      825.63     39.70 o 
  -4 -10   3       47.89       28.51     25.85 o 
  -3 -10   3        4.88       -0.52     17.50 o 
  -2 -10   3     1174.58     1159.02     27.81 o 
  -1 -10   3     1642.00     1623.66     38.64 o 
   0 -10   3     1726.65     1696.78     40.34 o 
   1 -10   3     7847.57     7913.83    192.99 o 
   2 -10   3     4592.06     4626.41     85.64 o 
   3 -10   3       95.78      153.63     28.69 o 
   4 -10   3     4501.99     4697.35    153.34 o 
   5 -10   3        8.25       -0.61     11.88 o 
   6 -10   3       21.99       10.23     22.77 o 
  -8  -9   3      362.31      268.08    100.10 o 
  -7  -9   3      469.01      450.35     54.86 o 
  -6  -9   3     1552.59     1659.06     58.10 o 
  -5  -9   3     2108.49     2013.27     99.78 o 
  -4  -9   3     4614.77     4765.76    106.61 o 
  -3  -9   3     1533.28     1457.21     44.24 o 
  -2  -9   3     5819.83     5714.88     94.10 o 
  -1  -9   3     7296.81     7361.47    128.32 o 
   1  -9   3     2980.57     2985.48     57.65 o 
   2  -9   3     4670.55     4873.41     77.40 o 
   3  -9   3     1243.94     1334.06     43.25 o 
   4  -9   3     1274.29     1345.32     64.98 o 
   5  -9   3     3775.85     3966.39     97.20 o 
   6  -9   3     5682.23     5840.12    144.31 o 
  -8  -8   3     1369.32     1466.15     71.61 o 
  -7  -8   3      546.63      521.50     48.26 o 
  -6  -8   3       69.80       66.92     40.05 o 
  -5  -8   3     3162.01     3124.91     68.39 o 
  -4  -8   3      296.53      287.82     34.05 o 
  -3  -8   3     1527.80     1532.46     37.85 o 
  -2  -8   3    12911.53    12792.21    189.81 o 
  -1  -8   3    27633.49    26925.97    380.05 o 
   0  -8   3    16089.08    16106.01    175.54 o 
   1  -8   3     8124.28     8043.66    102.98 o 
   2  -8   3     1200.34     1192.30     44.33 o 
   3  -8   3        6.35        3.97     12.67 o 
   4  -8   3      855.94      857.99     36.01 o 
   5  -8   3      257.30      287.78     33.65 o 
   6  -8   3      327.16      250.90     35.20 o 
   7  -8   3      436.69      485.25     52.42 o 
  -8  -7   3     2190.01     2080.50     67.68 o 
  -7  -7   3     2022.05     2003.83    102.75 o 
  -6  -7   3     3472.40     3591.98    108.23 o 
  -5  -7   3     4344.55     4549.63    167.24 o 
  -4  -7   3    15276.92    16103.18    542.69 o 
  -3  -7   3     1773.87     1737.46     71.20 o 
  -2  -7   3       16.53       24.47     31.32 o 
  -1  -7   3     3968.72     4328.98    242.15 o 
   0  -7   3     1159.22     1317.02     69.00 o 
   1  -7   3    16300.59    16456.24    155.16 o 
   2  -7   3    14363.08    14466.35    280.04 o 
   3  -7   3      265.49      248.70     23.27 o 
   4  -7   3     1560.56     1643.85     43.63 o 
   5  -7   3       60.02       58.71     28.09 o 
   6  -7   3      293.49      289.08     32.59 o 
   7  -7   3       68.39       57.14     46.20 o 
  -8  -6   3      153.29      125.78     80.72 o 
  -7  -6   3      374.28      313.53     43.26 o 
  -6  -6   3     1162.43     1236.91     73.03 o 
  -5  -6   3     5642.78     6022.61    144.70 o 
  -4  -6   3      124.38      158.25     48.50 o 
  -2  -6   3    18095.54    17920.35    152.23 o 
  -1  -6   3     4302.34     3858.05     99.31 o 
   0  -6   3     4972.52     5888.03    259.15 o 
   1  -6   3     1976.92     1951.99     45.72 o 
   2  -6   3     1839.10     1886.69     34.96 o 
   3  -6   3       61.81       49.67     24.36 o 
   4  -6   3     5073.25     4986.76    127.18 o 
   5  -6   3     1166.00     1181.88     53.49 o 
   6  -6   3     2293.54     2133.17     71.82 o 
   7  -6   3      401.47      377.60     67.03 o 
  -8  -5   3     1271.09     1142.79     90.16 o 
  -7  -5   3      399.61      383.27     31.36 o 
  -6  -5   3      255.05      247.36     29.06 o 
  -5  -5   3      434.08      459.90     42.97 o 
  -4  -5   3      505.61      535.86     29.07 o 
  -3  -5   3     2740.07     2826.54     65.45 o 
  -2  -5   3     1767.04     1577.95     50.41 o 
  -1  -5   3    11295.30    11821.44    125.23 o 
   0  -5   3     7536.45     7336.15     84.13 o 
   1  -5   3     7266.05     7159.55    108.32 o 
   2  -5   3     2178.45     2082.53     47.86 o 
   3  -5   3      637.96      513.97     84.94 o 
   4  -5   3      332.03      339.31     31.77 o 
   5  -5   3     1063.20     1317.65    100.00 o 
   6  -5   3     1298.75     1311.28     77.20 o 
   7  -5   3      130.41      133.60     55.10 o 
   8  -5   3      740.91      678.80     62.10 o 
  -8  -4   3      298.84      267.86     46.50 o 
  -7  -4   3      998.21     1028.49     67.17 o 
  -6  -4   3     3002.08     3271.81     93.49 o 
  -5  -4   3     2139.05     2135.01    104.36 o 
  -4  -4   3     7639.89     8870.11    220.65 o 
  -3  -4   3      700.00      810.30     37.71 o 
  -2  -4   3     3107.49     3413.76     79.06 o 
  -1  -4   3     4346.46     4557.55    133.03 o 
   0  -4   3     7070.40     6982.45     63.25 o 
   1  -4   3     4137.08     4126.01     75.90 o 
   2  -4   3    26366.49    26945.13    267.54 o 
   3  -4   3    20322.11    20488.28    201.84 o 
   4  -4   3     3209.16     3109.79    113.42 o 
   5  -4   3     1149.26     1180.94     90.54 o 
   6  -4   3     2881.71     2985.89     96.83 o 
   7  -4   3     3940.19     4026.30    122.53 o 
   8  -4   3       89.94      129.43    113.51 o 
  -8  -3   3       33.52       50.54     24.46 o 
  -7  -3   3      885.80      820.57     71.57 o 
  -6  -3   3       86.07      211.46     37.64 o 
  -5  -3   3     3837.66     4624.86    143.00 o 
  -4  -3   3     7001.38     7161.93    129.02 o 
  -3  -3   3      168.91      153.46     16.56 o 
  -2  -3   3    24910.69    23841.34    238.45 o 
  -1  -3   3     7333.15     7067.03    178.56 o 
   0  -3   3    12616.57    11960.28    210.89 o 
   2  -3   3     6420.82     6207.57     59.99 o 
   3  -3   3      148.36      140.08      7.46 o 
   4  -3   3      489.82      593.59     61.61 o 
   5  -3   3     3087.86     3113.37     94.69 o 
   6  -3   3     1375.48     1509.68    219.13 o 
   7  -3   3      823.24      831.47     68.06 o 
   8  -3   3      256.41      250.32     51.69 o 
  -8  -2   3     1179.02     1289.75    147.29 o 
  -7  -2   3     3400.04     3519.12     97.06 o 
  -6  -2   3      458.77      481.91     39.41 o 
  -5  -2   3     2877.81     2946.37    112.32 o 
  -4  -2   3    18358.59    19201.17    597.75 o 
  -3  -2   3    11162.32    12262.54    184.70 o 
  -2  -2   3      208.42      187.70     13.04 o 
  -1  -2   3       24.95       45.10     14.22 o 
   0  -2   3    18914.49    17603.87    243.63 o 
   1  -2   3     5345.51     5205.96     74.22 o 
   2  -2   3    14856.95    15042.37    193.58 o 
   4  -2   3     1283.32     1295.53     29.27 o 
   5  -2   3     1015.43      985.63     48.54 o 
   6  -2   3      341.12      302.73     62.42 o 
   7  -2   3      483.88      448.45     39.34 o 
   8  -2   3      404.26      414.67     48.21 o 
  -8  -1   3      125.19       72.38     71.97 o 
  -7  -1   3       70.92       55.70     48.47 o 
  -6  -1   3     1000.97      896.99     60.80 o 
  -5  -1   3     3585.69     3727.29     98.95 o 
  -4  -1   3     7639.65     7769.47    210.58 o 
  -3  -1   3     4174.36     4034.47    104.78 o 
  -1  -1   3     9984.81     9602.38    321.90 o 
   0  -1   3     8416.92     8345.44    121.41 o 
   1  -1   3     2679.48     2676.93     56.49 o 
   2  -1   3    23640.50    23641.19    190.52 o 
   3  -1   3     8310.55     8313.34    121.98 o 
   4  -1   3     5785.18     5802.31    155.37 o 
   5  -1   3     5295.34     5398.68    110.07 o 
   6  -1   3     3306.32     3410.03    103.61 o 
   7  -1   3     2716.71     2835.37     81.93 o 
   8  -1   3      800.41      846.31     58.26 o 
  -8   0   3     2435.10     2558.64    128.19 o 
  -7   0   3     1850.85     1873.65    169.95 o 
  -6   0   3       17.33       18.15     17.10 o 
  -5   0   3       37.48       22.25     12.42 o 
  -4   0   3     1257.18     1221.24     50.12 o 
  -3   0   3     4957.78     4934.24    316.06 o 
  -2   0   3     9647.43     9849.09    128.56 o 
  -1   0   3    10769.81    10768.14    354.39 o 
   1   0   3    14652.20    14623.88    206.82 o 
   2   0   3     3203.40     3054.25    131.69 o 
   3   0   3     1645.67     1625.70     40.91 o 
   4   0   3      385.43      412.58     21.84 o 
   5   0   3        1.30        4.47     11.10 o 
   6   0   3     1770.20     1806.88     67.51 o 
   7   0   3     1424.59     1324.56     56.65 o 
   8   0   3     1104.86     1030.05     98.52 o 
  -8   1   3     1147.17     1103.14    176.36 o 
  -7   1   3     2236.66     2046.18    208.58 o 
  -6   1   3     2145.83     2315.32     93.60 o 
  -5   1   3     4670.96     5078.87    123.90 o 
  -4   1   3       47.33       53.85     15.83 o 
  -3   1   3    11973.85    11792.74    312.66 o 
  -2   1   3       94.81       95.69     11.26 o 
   0   1   3     8321.20     7564.02    101.75 o 
   1   1   3    16885.78    15834.42    218.44 o 
   2   1   3    17300.03    17563.79    318.87 o 
   3   1   3    31396.41    31126.42    513.45 o 
   4   1   3    29917.64    29500.03    219.07 o 
   5   1   3     4630.19     4614.13    101.44 o 
   6   1   3      294.47      277.80     28.75 o 
   7   1   3     1598.81     1581.60     76.98 o 
   8   1   3      712.44      694.02     58.69 o 
  -8   2   3       10.11       -5.17     39.91 o 
  -7   2   3       74.74       49.09     68.97 o 
  -6   2   3     1248.79     1221.55     34.95 o 
  -5   2   3     1068.64     1152.91     54.54 o 
  -4   2   3     3393.48     3386.24     67.04 o 
  -2   2   3     2316.40     2154.16     43.70 o 
  -1   2   3    22275.92    20988.57    288.88 o 
   0   2   3    13193.74    12180.33    440.46 o 
   1   2   3    12633.94    12606.58    178.54 o 
   2   2   3     2104.79     2210.54     45.89 o 
   3   2   3      932.45      916.34     23.70 o 
   4   2   3     6294.13     6611.11    146.31 o 
   5   2   3     3307.54     3292.29     69.05 o 
   6   2   3     7398.07     7679.97    146.68 o 
   7   2   3     2111.78     2352.04     83.41 o 
   8   2   3      102.07      122.44     65.63 o 
  -8   3   3     1587.94     1630.56     99.65 o 
  -7   3   3     3809.10     3999.58    248.44 o 
  -6   3   3     2288.30     2294.49    152.75 o 
  -5   3   3      226.10      188.84     30.09 o 
  -4   3   3        2.48        5.07     10.28 o 
  -3   3   3     2449.18     2451.59     65.14 o 
  -2   3   3      109.50      116.86     15.52 o 
  -1   3   3    12730.25    12363.42    125.89 o 
   1   3   3    24531.19    23783.66    327.77 o 
   2   3   3      100.66      114.44      9.68 o 
   3   3   3      212.28      176.07     13.56 o 
   4   3   3     7328.68     7505.50    299.86 o 
   5   3   3       14.04       30.50     34.56 o 
   6   3   3       91.28      110.71     34.88 o 
   7   3   3      504.32      445.32     30.73 o 
   8   3   3      149.05      144.09     77.98 o 
  -8   4   3       44.41       82.91     44.78 o 
  -7   4   3      266.06      198.17     57.80 o 
  -6   4   3      696.39      610.40    111.05 o 
  -5   4   3     3340.90     3470.08     73.77 o 
  -4   4   3      847.40      860.92     32.05 o 
  -3   4   3     2387.52     2666.77     74.19 o 
  -2   4   3     2309.95     2593.05     56.71 o 
  -1   4   3     2505.95     2462.73     47.28 o 
   0   4   3    11439.77    11334.58    314.24 o 
   1   4   3     4507.42     5075.91    129.20 o 
   2   4   3     3951.86     3895.19    260.18 o 
   3   4   3    16770.45    16890.80    323.87 o 
   4   4   3     6578.81     6705.69    248.60 o 
   5   4   3     4178.57     4171.72     98.73 o 
   6   4   3     3343.51     3422.79     85.31 o 
   7   4   3     2216.12     2224.61     62.74 o 
   8   4   3     1253.06     1169.95    136.66 o 
  -8   5   3       16.94       30.99     37.25 o 
  -7   5   3     1360.77     1269.01    106.82 o 
  -6   5   3       20.76       27.85     43.72 o 
  -5   5   3       71.51       72.61     69.37 o 
  -4   5   3      646.57      645.46     20.59 o 
  -3   5   3    10093.19    10263.81    319.74 o 
  -2   5   3    17035.51    17352.56    267.86 o 
  -1   5   3     1754.12     1495.77     33.53 o 
   0   5   3     1897.58     1743.13     38.94 o 
   1   5   3    31474.27    29624.79    386.17 o 
   2   5   3    14620.34    14623.08    225.32 o 
   3   5   3       46.95       66.51     10.00 o 
   5   5   3      257.10      233.05     25.03 o 
   6   5   3     1335.92     1411.76     35.24 o 
   7   5   3     4374.60     4446.07    175.18 o 
   8   5   3     2244.96     2225.12    114.42 o 
  -8   6   3     1071.40     1175.33     90.65 o 
  -7   6   3     1273.45     1186.39    126.41 o 
  -6   6   3     2352.85     2526.15    105.18 o 
  -5   6   3     7562.50     7343.11    289.24 o 
  -4   6   3      115.34      113.90     13.87 o 
  -3   6   3      428.03      511.47     16.00 o 
  -2   6   3     5100.55     5528.52     90.16 o 
  -1   6   3     1321.15     1407.42     32.83 o 
   0   6   3    19302.92    18697.13    190.92 o 
   1   6   3    16879.40    17510.81    263.15 o 
   2   6   3    13619.04    12686.54    202.90 o 
   3   6   3     3926.68     4015.15    101.30 o 
   4   6   3    24248.54    24239.53    484.04 o 
   5   6   3     6508.47     6604.76    175.23 o 
   6   6   3     1224.90     1612.81     56.23 o 
   7   6   3       25.36       36.14     25.82 o 
   8   6   3       20.65       23.12     14.55 o 
  -7   7   3      699.50      599.00     81.83 o 
  -6   7   3      543.11      613.83     54.84 o 
  -5   7   3     6098.26     6070.17    184.99 o 
  -4   7   3     5492.39     5670.92    165.50 o 
  -3   7   3    15556.47    15247.94    225.23 o 
  -2   7   3     2138.50     1975.39     80.33 o 
  -1   7   3     4075.99     3855.21    106.80 o 
   0   7   3    11251.16    12043.13    132.90 o 
   1   7   3      105.85      205.09     26.00 o 
   2   7   3     4159.67     4047.70    147.85 o 
   3   7   3     5800.43     5705.27    127.67 o 
   4   7   3     4265.17     4366.26     94.13 o 
   5   7   3       84.13       46.88     28.19 o 
   6   7   3     2050.35     1985.31     93.31 o 
   7   7   3     2812.37     3067.85    124.05 o 
   8   7   3     1059.26     1071.36     53.62 o 
  -7   8   3     1124.71     1197.11     98.77 o 
  -6   8   3     5006.77     4885.44    279.91 o 
  -5   8   3      104.84      114.63     67.01 o 
  -4   8   3      156.08      140.73     91.61 o 
  -3   8   3     6415.84     6288.60     93.98 o 
  -2   8   3     1513.17     1684.18     39.72 o 
  -1   8   3      386.21      448.07     19.40 o 
   0   8   3     1392.05     1466.72     53.38 o 
   1   8   3    15064.42    15115.23    236.09 o 
   2   8   3    13161.03    12080.32    328.82 o 
   3   8   3     2263.34     2333.04     80.25 o 
   4   8   3     2948.29     2975.78    104.22 o 
   5   8   3      638.51      621.52     42.80 o 
   6   8   3       58.02       73.76     36.35 o 
   7   8   3      733.94      791.59    170.55 o 
   8   8   3      558.95      460.97     39.18 o 
  -7   9   3     1723.71     1793.05    151.41 o 
  -6   9   3     1746.18     1761.02     93.19 o 
  -5   9   3     1607.49     1484.39    145.65 o 
  -4   9   3     5448.20     5599.00    191.81 o 
  -3   9   3      781.73      837.26     19.98 o 
  -2   9   3      725.24      851.02     31.33 o 
  -1   9   3      730.68      760.88     28.24 o 
   0   9   3     4708.00     4907.15    138.25 o 
   1   9   3       13.80       28.49     15.10 o 
   2   9   3     1033.15     1009.83     48.72 o 
   3   9   3     7314.89     7369.06    178.81 o 
   4   9   3     9750.75    10432.58    408.90 o 
   5   9   3     1141.64     1178.98     47.54 o 
   6   9   3     2890.42     3066.46    110.21 o 
   7   9   3     2138.96     1996.37     90.48 o 
  -7  10   3      193.38      120.88    151.06 o 
  -6  10   3      510.17      449.52     98.99 o 
  -5  10   3     1210.35     1132.06    101.62 o 
  -4  10   3      115.04      114.25     83.25 o 
  -3  10   3     2425.64     2402.99    121.40 o 
  -2  10   3     9898.29     9575.57    137.78 o 
  -1  10   3     1132.31     1045.68     45.33 o 
   0  10   3     6317.74     6271.20    298.12 o 
   1  10   3     2242.20     2176.39     74.71 o 
   2  10   3     2165.96     2238.22     80.06 o 
   3  10   3     1344.42     1352.56     65.23 o 
   4  10   3      331.53      326.94     52.32 o 
   5  10   3     1642.29     1563.32     98.74 o 
   6  10   3      830.88     1001.37     65.71 o 
   7  10   3      753.62      729.53     52.33 o 
   8  10   3     2176.50     2248.73     89.68 o 
  -6  11   3      556.84      427.91    126.88 o 
  -5  11   3     1250.41     1128.54     99.25 o 
  -4  11   3     3036.96     2938.13    127.03 o 
  -3  11   3      613.71      525.10     40.68 o 
  -2  11   3        5.69       -2.13      7.69 o 
  -1  11   3      565.36      528.25     22.60 o 
   0  11   3     2432.47     2480.21     62.06 o 
   1  11   3     4573.24     4597.04    136.88 o 
   2  11   3     4311.54     4603.46    139.72 o 
   3  11   3     6361.58     6516.10    270.83 o 
   4  11   3     2447.84     2416.48     99.41 o 
   5  11   3     3337.61     3352.81    125.55 o 
   6  11   3     1711.87     1683.89     68.95 o 
   7  11   3      271.86      244.30     69.27 o 
   8  11   3        0.88        5.43     16.92 o 
  -6  12   3     1462.54     1746.12     94.48 o 
  -5  12   3      307.53      262.34     65.31 o 
  -4  12   3     4357.54     4266.94    179.23 o 
  -3  12   3     5007.12     5038.09    203.97 o 
  -2  12   3     9948.81    10412.40    206.38 o 
  -1  12   3     2390.45     2465.87     81.78 o 
   0  12   3      187.68      165.09     17.21 o 
   1  12   3      291.47      277.99     40.16 o 
   2  12   3      958.58      923.62     47.12 o 
   3  12   3      499.45      521.73     54.07 o 
   4  12   3     6951.17     7640.20    252.51 o 
   5  12   3     3639.36     3693.76    134.01 o 
   6  12   3      978.62      946.80     53.83 o 
   7  12   3      686.87      653.21     84.28 o 
  -6  13   3      501.13      483.73     69.58 o 
  -5  13   3     1876.39     1893.70     91.15 o 
  -4  13   3      134.94      127.58    112.16 o 
  -3  13   3     1076.78     1074.59     56.83 o 
  -2  13   3     5610.09     5399.12    139.87 o 
  -1  13   3     3098.93     3247.53     83.98 o 
   0  13   3      840.50      841.12     29.08 o 
   1  13   3     2875.18     2954.98    105.03 o 
   2  13   3      229.19      399.58     67.77 o 
   3  13   3     2483.57     2545.60    113.42 o 
   4  13   3     2297.63     2211.54    121.64 o 
   5  13   3      151.87      171.70     87.92 o 
   6  13   3     3191.48     3227.78     97.53 o 
   7  13   3      336.35      341.27     82.11 o 
  -5  14   3      763.32      808.48     74.11 o 
  -4  14   3      761.78      758.35     53.31 o 
  -3  14   3      268.59      258.45     48.55 o 
  -2  14   3      446.20      463.56     41.77 o 
  -1  14   3       26.23        5.22     19.37 o 
   0  14   3     1819.36     2056.21    103.26 o 
   1  14   3     1532.17     1617.31     65.87 o 
   2  14   3     1455.60     1417.22     76.65 o 
   3  14   3     4751.91     4931.85    207.97 o 
   4  14   3     3431.66     3636.41    155.04 o 
   5  14   3     1095.05     1149.11    132.58 o 
   6  14   3     2690.15     2661.69     87.82 o 
   7  14   3      210.37      177.76     76.13 o 
  -5  15   3     1949.57     1832.83    174.15 o 
  -4  15   3     1462.33     1592.25     84.13 o 
  -3  15   3      875.94      824.40     51.63 o 
  -2  15   3     3180.02     3309.34    100.23 o 
  -1  15   3     4066.97     4057.37    178.15 o 
   0  15   3      822.76      815.74     31.52 o 
   1  15   3     3326.80     3598.26    140.99 o 
   2  15   3      469.77      475.56     42.95 o 
   3  15   3        2.24        7.73     20.52 o 
   4  15   3      799.02      806.36     62.41 o 
   5  15   3      296.69      284.70    163.30 o 
   6  15   3     2981.60     3156.60    106.91 o 
  -4  16   3        9.16       10.06     24.80 o 
  -3  16   3       49.51       62.39     43.88 o 
  -2  16   3      886.69      872.23     54.98 o 
  -1  16   3     1754.75     1661.28     61.55 o 
   0  16   3     3606.51     3665.00    164.82 o 
   1  16   3     5298.45     5605.00    238.99 o 
   2  16   3     2422.98     2441.09     95.38 o 
   3  16   3     4367.47     4496.15    136.09 o 
   4  16   3       48.20       73.11     47.14 o 
   5  16   3      149.69      134.20     91.01 o 
   6  16   3      130.45      143.28     51.47 o 
  -3  17   3     1106.15     1246.37     65.89 o 
  -2  17   3     1302.13     1421.12     70.06 o 
  -1  17   3      685.30      688.20     50.77 o 
   0  17   3       83.95       85.57     44.88 o 
   1  17   3     1110.93     1005.45     61.61 o 
   2  17   3      415.46      375.30     53.65 o 
   3  17   3      697.79      589.84     75.07 o 
   4  17   3       31.83       48.95     49.38 o 
   5  17   3     1080.01     1163.75    101.82 o 
  -3  18   3     1083.75     1110.15     70.74 o 
  -2  18   3      620.67      621.19     47.43 o 
  -1  18   3     1817.80     1742.03     72.90 o 
   0  18   3     3044.64     3111.51    131.89 o 
   1  18   3      480.31      485.38     42.24 o 
   2  18   3     1270.69     1263.33    110.01 o 
   3  18   3      154.43      115.21     94.36 o 
   4  18   3      352.20      334.37     60.96 o 
   5  18   3       28.36        9.91     25.74 o 
   1  19   3      977.74      998.93     64.00 o 
   2  19   3      901.82      974.60     66.54 o 
   3  19   3     2698.54     2913.66    105.55 o 
   4  19   3     2644.84     2524.11    158.72 o 
   1  20   3     1066.38     1113.03     67.39 o 
   2  20   3       42.65       36.04     45.92 o 
  -3 -17   4       15.25       16.88     33.57 o 
  -2 -17   4     1526.52     1388.77    159.32 o 
  -1 -17   4      151.10       89.80     73.74 o 
  -4 -16   4       55.31       84.13     72.66 o 
  -3 -16   4      928.63      935.32    123.03 o 
  -2 -16   4     2322.25     2344.90    121.19 o 
  -1 -16   4     2778.22     2560.60     96.49 o 
   1 -16   4     1052.46      957.34     54.42 o 
   2 -16   4       45.37       32.49     46.48 o 
  -5 -15   4     1614.42     1607.31     93.86 o 
  -4 -15   4      962.28      991.44     70.14 o 
  -3 -15   4      404.44      394.99    131.30 o 
  -2 -15   4      102.20      117.51     64.63 o 
  -1 -15   4     2068.90     2067.42    116.46 o 
   0 -15   4     3432.37     3528.52    124.75 o 
   1 -15   4     5173.18     5206.36    194.69 o 
   2 -15   4      925.46      932.44     56.65 o 
   3 -15   4     2249.40     2216.69     93.70 o 
  -6 -14   4     1888.36     1823.67     93.82 o 
  -5 -14   4     2391.39     2263.10    208.45 o 
  -4 -14   4     1330.64     1298.31    137.54 o 
  -3 -14   4     2502.53     2545.84    188.17 o 
  -2 -14   4     7386.52     7468.84    245.98 o 
  -1 -14   4      151.71      129.46     60.94 o 
   0 -14   4      406.42      433.65     53.69 o 
   1 -14   4      122.77      106.59     69.06 o 
   2 -14   4       28.49       10.72     23.63 o 
   3 -14   4      968.72      963.53     65.61 o 
   4 -14   4     1689.83     1613.37     86.31 o 
  -6 -13   4      161.02      135.77     81.77 o 
  -5 -13   4       51.83       32.32     32.78 o 
  -4 -13   4      214.94      140.82     86.30 o 
  -3 -13   4     1400.22     1268.27     66.34 o 
  -2 -13   4      964.58      871.20     73.87 o 
  -1 -13   4     2240.37     2206.64     80.04 o 
   0 -13   4     7413.79     7766.88    196.86 o 
   1 -13   4     1504.61     1532.23     46.22 o 
   2 -13   4     4475.70     4426.77    184.92 o 
   3 -13   4       56.79       65.22     37.87 o 
   4 -13   4      631.60      540.49     53.17 o 
   5 -13   4      746.86      648.54     64.31 o 
  -6 -12   4     2676.69     2565.30    114.83 o 
  -5 -12   4     3376.51     3420.88    187.54 o 
  -4 -12   4     1745.58     1679.80     55.23 o 
  -3 -12   4      247.07      217.58     47.56 o 
  -2 -12   4       30.04       15.25     28.65 o 
  -1 -12   4      629.27      587.59     30.70 o 
   0 -12   4      706.25      645.62     73.78 o 
   1 -12   4     1440.92     1425.45     67.71 o 
   2 -12   4     9132.08     9579.45    356.22 o 
   3 -12   4     2749.78     2772.85    158.73 o 
   4 -12   4     1180.86     1275.32     80.70 o 
   5 -12   4      635.12      535.32     54.36 o 
  -7 -11   4      296.41      217.75     71.57 o 
  -6 -11   4       31.44       17.26     21.66 o 
  -5 -11   4     1032.88      943.00     43.28 o 
  -4 -11   4     4082.30     3967.60    105.11 o 
  -3 -11   4      131.64      150.84     49.63 o 
  -2 -11   4     9897.00    10023.53    319.86 o 
  -1 -11   4     1907.12     1952.05     41.89 o 
   0 -11   4     1418.90     1356.62     38.51 o 
   1 -11   4      978.94     1007.90     23.99 o 
   2 -11   4        0.24       14.06     19.92 o 
   3 -11   4     3155.80     3155.15    101.07 o 
   4 -11   4      298.29      280.32     53.72 o 
   5 -11   4      318.16      338.42     36.31 o 
   6 -11   4     2448.51     2322.69    155.83 o 
  -7 -10   4      446.56      462.68     53.54 o 
  -6 -10   4       89.27       72.73     36.98 o 
  -5 -10   4      886.66      788.44     45.61 o 
  -3 -10   4      889.23      829.52     65.07 o 
  -2 -10   4     2998.77     2965.50    104.98 o 
  -1 -10   4      166.15      161.00     14.98 o 
   0 -10   4     8351.36     7907.16    137.36 o 
   1 -10   4     1994.22     2056.32     37.86 o 
   2 -10   4     5279.35     5228.02     77.52 o 
   3 -10   4     5912.94     6242.11    192.44 o 
   4 -10   4      168.96      173.21     63.54 o 
   5 -10   4      331.38      357.00     39.78 o 
   6 -10   4      478.87      435.29     44.64 o 
  -7  -9   4      226.03      175.07     79.99 o 
  -6  -9   4     1192.96     1377.43    103.79 o 
  -5  -9   4     6018.46     6147.91    197.67 o 
  -4  -9   4     2106.20     2022.44     55.30 o 
  -3  -9   4     2293.48     2132.50     62.25 o 
  -2  -9   4    10755.14    10803.56    361.44 o 
  -1  -9   4      463.11      469.19     33.28 o 
   0  -9   4      158.15      133.45     33.33 o 
   1  -9   4      935.61      963.63     21.25 o 
   2  -9   4      283.42      264.53     15.56 o 
   3  -9   4      946.79      945.15     44.96 o 
   4  -9   4     2574.86     2649.04     92.46 o 
   5  -9   4     3772.08     3769.41    174.79 o 
   6  -9   4      144.23      157.67     80.20 o 
  -8  -8   4      943.24      835.52    101.50 o 
  -7  -8   4       75.97       65.90     25.38 o 
  -6  -8   4       45.52       50.99     23.10 o 
  -5  -8   4      381.64      370.32     37.56 o 
  -4  -8   4      259.61      267.63     37.28 o 
  -3  -8   4     3128.73     3077.48     63.44 o 
  -2  -8   4     3654.52     3636.67     68.77 o 
  -1  -8   4     1221.29     1139.23     34.23 o 
   0  -8   4     6993.68     6778.41    190.07 o 
   1  -8   4     2812.33     2735.96     48.52 o 
   2  -8   4     5035.08     5373.40    107.66 o 
   3  -8   4     3410.31     3446.45    198.25 o 
   4  -8   4       13.18       11.09     15.70 o 
   5  -8   4      118.95      129.73     30.60 o 
   6  -8   4     4203.67     4320.51    101.73 o 
   7  -8   4      723.14      704.52     83.80 o 
  -8  -7   4     1795.51     1590.21     98.52 o 
  -7  -7   4      877.29      860.04     66.08 o 
  -6  -7   4     1517.39     1401.83     80.45 o 
  -5  -7   4     1117.40     1105.61     50.73 o 
  -4  -7   4     3483.34     3597.53    220.76 o 
  -3  -7   4     8649.63     8701.76    363.30 o 
  -2  -7   4     1612.95     1623.44     35.41 o 
  -1  -7   4     3048.76     3113.44     79.20 o 
   0  -7   4     2919.35     2880.35     95.35 o 
   1  -7   4       35.34       47.59     14.28 o 
   2  -7   4     1260.93     1281.30     29.00 o 
   3  -7   4    10512.34    11106.39    296.51 o 
   4  -7   4     5129.93     5177.93    121.94 o 
   5  -7   4      411.53      399.77     37.83 o 
   6  -7   4       28.84       23.83     16.49 o 
   7  -7   4      426.71      393.08     64.65 o 
  -8  -6   4       41.79       16.23     23.72 o 
  -7  -6   4      101.34       74.97     31.73 o 
  -6  -6   4      483.19      406.68     48.84 o 
  -5  -6   4     2889.77     2945.61    120.84 o 
  -4  -6   4      670.87      919.43     38.54 o 
  -3  -6   4     3828.33     3897.04     96.51 o 
  -2  -6   4     1014.14      934.79     34.33 o 
  -1  -6   4     9336.20     8995.04    108.40 o 
   0  -6   4     1265.09     1247.72     41.40 o 
   1  -6   4     2786.41     2907.01     67.89 o 
   2  -6   4      782.35      799.64     22.88 o 
   3  -6   4     4546.15     4375.20     69.67 o 
   4  -6   4      180.80      176.93     53.44 o 
   5  -6   4     6470.75     6533.37    215.68 o 
   6  -6   4     4671.19     4452.56    205.08 o 
   7  -6   4     1859.09     1882.99     91.21 o 
  -8  -5   4     1842.67     1872.40     80.43 o 
  -7  -5   4     2560.79     2517.59    119.36 o 
  -6  -5   4      265.10      266.34     36.10 o 
  -5  -5   4        7.56       11.05     11.93 o 
  -4  -5   4      800.51      800.83     31.34 o 
  -3  -5   4      253.25      248.35     36.13 o 
  -2  -5   4     9414.08    10984.29    123.01 o 
  -1  -5   4    17835.43    18217.00    181.81 o 
   0  -5   4    12193.91    11497.35    128.55 o 
   1  -5   4    17428.74    17604.41    290.25 o 
   2  -5   4     1228.54     1243.11     26.55 o 
   3  -5   4    10834.81    10942.62    209.19 o 
   4  -5   4     3881.22     3918.17     89.72 o 
   5  -5   4       22.53       27.13     20.80 o 
   6  -5   4       77.37       64.78     35.26 o 
   7  -5   4      726.39      692.70     60.06 o 
  -8  -4   4     1612.32     1592.55     70.40 o 
  -7  -4   4     1524.71     1549.38     82.72 o 
  -6  -4   4     3604.46     3747.74    225.91 o 
  -5  -4   4     5477.74     5949.46    132.37 o 
  -4  -4   4     2815.78     3460.67    227.73 o 
  -3  -4   4    12084.28    12110.44    179.82 o 
  -2  -4   4      107.29      105.45     24.57 o 
  -1  -4   4     5075.75     5028.31     93.46 o 
   0  -4   4     7914.97     8058.77    127.82 o 
   1  -4   4       78.80       69.04      6.95 o 
   2  -4   4     1691.78     1717.55     47.12 o 
   3  -4   4     3960.35     3796.45     62.25 o 
   4  -4   4     2763.52     2734.39     90.79 o 
   5  -4   4     7029.04     6945.34    391.58 o 
   6  -4   4      967.68     1132.10     61.63 o 
   7  -4   4       41.11       35.49     29.74 o 
   8  -4   4      142.70       99.60     40.31 o 
  -8  -3   4      234.48      294.88    106.20 o 
  -6  -3   4       41.07       46.37     27.23 o 
  -5  -3   4     1386.47     1372.81     47.91 o 
  -4  -3   4       24.95       27.55     13.86 o 
  -3  -3   4    15811.34    16722.88    179.83 o 
  -2  -3   4     9415.37     9288.51    105.21 o 
  -1  -3   4     1477.00     1336.59     33.69 o 
   0  -3   4     1882.91     1837.39     56.52 o 
   1  -3   4     7487.88     7621.35    127.37 o 
   2  -3   4      583.63      610.25     19.91 o 
   3  -3   4      191.25      209.15     12.40 o 
   4  -3   4     1944.01     2740.58    132.26 o 
   5  -3   4       46.32       63.49     15.35 o 
   6  -3   4     1671.99     1592.16     82.18 o 
   7  -3   4     2979.45     2986.11    101.89 o 
   8  -3   4      785.87      723.93     53.91 o 
  -8  -2   4     1015.50     1080.33    107.47 o 
  -7  -2   4     2383.70     2424.18     76.48 o 
  -6  -2   4     4209.34     4560.44     95.80 o 
  -5  -2   4     1480.30     1703.72     53.05 o 
  -4  -2   4     1537.59     1387.90     66.47 o 
  -3  -2   4      647.64      666.99     30.28 o 
  -2  -2   4    15026.95    15180.42    215.27 o 
  -1  -2   4     6809.92     6492.13     75.79 o 
   0  -2   4    10326.82    10042.31    149.06 o 
   1  -2   4     1209.01     1117.22     24.43 o 
   2  -2   4     1775.94     1619.80     31.93 o 
   3  -2   4     2290.19     2330.22     52.47 o 
   4  -2   4    13956.61    13322.52    168.39 o 
   5  -2   4      247.31      282.95     31.78 o 
   6  -2   4      386.59      369.78     37.96 o 
   7  -2   4        0.28       10.00     12.06 o 
   8  -2   4       12.36        9.40     20.30 o 
  -8  -1   4        7.37       15.55     33.90 o 
  -7  -1   4       76.52       72.28     21.67 o 
  -6  -1   4     2613.52     2780.96     74.77 o 
  -5  -1   4     6414.26     6569.96    185.97 o 
  -4  -1   4      978.45      859.91     39.63 o 
  -3  -1   4    17464.20    17946.07    814.69 o 
  -1  -1   4      387.60      391.30     13.87 o 
   0  -1   4     2517.05     2426.04     69.07 o 
   1  -1   4     6850.32     6353.16    145.11 o 
   2  -1   4     4951.28     4982.85     74.27 o 
   3  -1   4     1258.90     1280.02     32.22 o 
   4  -1   4     5613.37     5434.15    101.83 o 
   5  -1   4      631.67      606.06     24.73 o 
   6  -1   4     9114.73     9428.76    175.78 o 
   7  -1   4     2148.24     2201.25     83.75 o 
   8  -1   4     1733.87     1784.14     84.93 o 
  -8   0   4       43.89       39.75     47.14 o 
  -7   0   4      188.44      179.86     32.65 o 
  -6   0   4     3025.79     3217.19     61.08 o 
  -5   0   4      140.94      148.72     48.85 o 
  -4   0   4     4441.86     4725.29    131.12 o 
  -3   0   4     3605.18     3266.98     85.41 o 
  -2   0   4     2115.13     2413.58     50.71 o 
  -1   0   4    10816.48    10450.15    107.51 o 
   0   0   4    14152.01    13691.71    195.07 o 
   2   0   4     7065.99     6670.49     91.25 o 
   3   0   4       53.76       47.80     10.50 o 
   4   0   4     8498.47     8421.41    113.57 o 
   5   0   4     3658.47     3623.80     74.21 o 
   6   0   4      451.93      496.16     54.24 o 
   7   0   4      882.73      865.20     46.97 o 
   8   0   4     1271.05     1332.86     58.36 o 
  -8   1   4     1837.62     1892.04    136.77 o 
  -7   1   4     3582.53     3829.46    128.26 o 
  -6   1   4     2043.08     2053.89     52.19 o 
  -5   1   4     6330.99     6672.81    200.74 o 
  -4   1   4     7450.21     7412.40    125.40 o 
  -3   1   4     1063.33      989.56     51.35 o 
  -2   1   4    24267.70    23973.01    607.66 o 
  -1   1   4     3374.47     3493.49     99.31 o 
   0   1   4      552.73      627.84     66.23 o 
   1   1   4    14824.11    13915.90    196.42 o 
   2   1   4      113.80      151.36      9.20 o 
   3   1   4    15207.20    15611.59    334.97 o 
   4   1   4     1164.58     1083.42     29.30 o 
   5   1   4      469.56      440.66     30.88 o 
   6   1   4    10831.85    11310.88    200.13 o 
   7   1   4      662.09      698.28     51.58 o 
   8   1   4      475.69      494.30     88.75 o 
  -8   2   4      761.36      649.56    146.37 o 
  -7   2   4       27.94       30.75     26.40 o 
  -6   2   4     1551.43     1502.95     48.53 o 
  -4   2   4      513.09      489.67     42.19 o 
  -3   2   4    18247.75    19238.23    195.44 o 
  -1   2   4     2097.09     2268.45     46.30 o 
   0   2   4    16165.93    15521.98    435.83 o 
   1   2   4      873.42      796.39     36.51 o 
   2   2   4      276.28      239.81     10.36 o 
   3   2   4      693.40      667.07     19.21 o 
   4   2   4     5731.10     5701.68    111.25 o 
   5   2   4     5515.62     5639.39    132.67 o 
   6   2   4      607.75      594.74     33.78 o 
   7   2   4     1795.35     1851.21     56.46 o 
   8   2   4     4493.02     4428.91    334.86 o 
  -8   3   4      947.32      847.88    170.97 o 
  -7   3   4      972.13     1022.31    179.34 o 
  -6   3   4     1961.28     1947.47    126.22 o 
  -5   3   4     6697.85     6731.57    132.67 o 
  -4   3   4      320.32      278.63     22.83 o 
  -3   3   4    13333.36    13145.01    187.80 o 
  -1   3   4     2197.51     2067.87     42.75 o 
   0   3   4    13057.12    12306.16    125.43 o 
   1   3   4     5135.10     4650.26    119.58 o 
   2   3   4       74.43       98.90     10.70 o 
   3   3   4      169.21      118.48     19.96 o 
   4   3   4     1051.64     1092.20     29.24 o 
   5   3   4     1061.69     1034.42     27.84 o 
   6   3   4     2449.29     2545.65     63.57 o 
   7   3   4       30.41       31.73     17.42 o 
   8   3   4       66.02       79.95     49.86 o 
  -8   4   4       50.29       41.97     37.24 o 
  -7   4   4     1023.28     1034.79    121.69 o 
  -6   4   4     4781.48     5946.10    252.90 o 
  -5   4   4      363.77      338.15     27.87 o 
  -4   4   4     7287.58     7303.57    124.39 o 
  -3   4   4     3338.51     3158.20    134.36 o 
  -2   4   4    10538.83    10481.28    116.35 o 
   0   4   4     1030.37     1006.31     21.83 o 
   1   4   4     7122.14     6698.28    109.98 o 
   2   4   4      175.79      184.22     17.26 o 
   3   4   4     1377.28     1395.60     49.29 o 
   4   4   4     9710.68     9161.54    130.33 o 
   5   4   4     5061.16     5040.50    100.18 o 
   6   4   4     3333.02     3708.64     97.16 o 
   7   4   4     1566.33     1616.00     49.97 o 
   8   4   4      401.56      387.83    248.99 o 
  -8   5   4      622.74      495.58    180.85 o 
  -7   5   4       47.41       33.51     39.96 o 
  -6   5   4      190.22      172.12    126.19 o 
  -5   5   4      283.51      283.28     17.64 o 
  -4   5   4     1899.74     1940.19     56.16 o 
  -3   5   4     8872.88     8970.70     93.81 o 
  -2   5   4    23144.25    22269.03    220.58 o 
  -1   5   4     1842.80     1755.20     39.76 o 
   0   5   4     4908.47     4408.05    304.40 o 
   1   5   4    19781.64    18461.35    267.42 o 
   2   5   4      789.14      677.47     28.65 o 
   3   5   4     2624.79     2785.17     75.30 o 
   4   5   4        9.91       28.98      9.78 o 
   5   5   4       44.41       53.81     16.78 o 
   6   5   4      408.65      399.46     28.02 o 
   7   5   4       79.99       63.84     33.43 o 
   8   5   4     1004.51      943.55    105.28 o 
  -8   6   4      750.73      693.33    109.39 o 
  -7   6   4     2191.38     2315.92    118.42 o 
  -6   6   4     5322.06     5359.88    239.22 o 
  -5   6   4     1248.67     1180.71     76.31 o 
  -4   6   4     1685.06     1674.74     32.83 o 
  -3   6   4      747.47      774.71     27.74 o 
  -2   6   4      380.08      402.30     14.69 o 
  -1   6   4      905.74     1160.74     45.60 o 
   0   6   4      152.89      183.43     14.47 o 
   1   6   4     5168.02     5027.32    133.62 o 
   2   6   4     5063.19     4417.43    122.31 o 
   3   6   4    14220.99    13647.71    265.73 o 
   4   6   4      443.49      449.84     26.67 o 
   5   6   4     1096.54     1124.73     27.47 o 
   6   6   4     1402.93     1353.32     40.73 o 
   7   6   4      497.73      533.27     47.41 o 
   8   6   4       46.27       33.82     31.11 o 
  -7   7   4       24.89       16.64     26.81 o 
  -6   7   4     1379.89     1267.73    118.50 o 
  -5   7   4     2336.33     2318.99     88.26 o 
  -4   7   4      657.23      656.05     24.56 o 
  -3   7   4       68.86       76.89     11.25 o 
  -2   7   4    25313.37    26227.84    239.49 o 
  -1   7   4    15612.64    15120.57    271.45 o 
   0   7   4     2687.95     2418.55    151.90 o 
   1   7   4      268.96      333.96     46.29 o 
   2   7   4      118.31      256.13     25.66 o 
   3   7   4        5.58       10.68      7.50 o 
   4   7   4      719.43      721.81     37.93 o 
   5   7   4     7654.73     7879.38    126.56 o 
   6   7   4     2931.92     2931.75    115.11 o 
   7   7   4      388.50      407.46     53.09 o 
   8   7   4     1043.88     1057.62     55.65 o 
  -7   8   4     1135.75     1036.76     90.54 o 
  -6   8   4     1395.86     1406.99     84.66 o 
  -5   8   4      482.60      462.70    120.31 o 
  -4   8   4     1413.33     1308.55     81.10 o 
  -3   8   4      108.92       90.94     20.16 o 
  -2   8   4     4564.15     4307.97    106.43 o 
  -1   8   4     4712.73     4204.10    106.46 o 
   0   8   4    35459.78    35419.80    228.64 o 
   1   8   4     8593.45     8076.85    168.92 o 
   2   8   4     8288.57     8679.28    159.37 o 
   3   8   4     4107.75     3987.16     94.63 o 
   4   8   4      951.36     1000.42     27.11 o 
   5   8   4       34.04       11.27     28.32 o 
   6   8   4      296.78      295.60     49.78 o 
   7   8   4     1124.53     1237.82     68.95 o 
   8   8   4     2366.20     2269.84    140.05 o 
  -7   9   4      338.74      322.66     68.66 o 
  -6   9   4     2753.13     2805.57    122.50 o 
  -5   9   4     9032.21     9391.08    290.97 o 
  -4   9   4     1806.57     1700.75    155.28 o 
  -3   9   4     5988.20     6146.66    166.76 o 
  -2   9   4     2226.21     2032.55    110.08 o 
  -1   9   4     4395.52     4332.99    347.98 o 
   0   9   4     4707.99     4623.05    116.67 o 
   1   9   4    11971.26    11971.73    195.38 o 
   2   9   4    22724.55    23154.14    324.14 o 
   3   9   4     5203.25     5193.86     91.43 o 
   4   9   4     2351.14     2425.42     72.69 o 
   5   9   4     5733.58     5877.76    144.27 o 
   6   9   4     2990.44     3224.66    107.52 o 
   7   9   4     1612.36     1552.05     68.96 o 
   8   9   4      139.91       65.60     95.21 o 
  -7  10   4      298.55      249.82     52.70 o 
  -6  10   4      606.00      539.21     83.15 o 
  -5  10   4       20.00       11.27     34.38 o 
  -4  10   4     6493.23     6546.76    206.85 o 
  -3  10   4     9590.56     9823.46    322.89 o 
  -2  10   4     3531.22     3326.19    256.45 o 
  -1  10   4    11711.47    11117.99    217.12 o 
   0  10   4    13510.97    13417.88    174.15 o 
   1  10   4     3689.82     3692.45    129.55 o 
   2  10   4      317.35      245.59     26.76 o 
   3  10   4      245.60      195.54     32.81 o 
   4  10   4      133.52      130.34     80.51 o 
   5  10   4     1540.68     1653.54     57.03 o 
   6  10   4     1359.08     1345.09     53.24 o 
   7  10   4      823.89      783.45     75.29 o 
   8  10   4      255.25      205.77     83.86 o 
  -6  11   4     1929.23     1894.88    102.80 o 
  -5  11   4     3880.49     3812.33    217.49 o 
  -4  11   4      283.22      275.37     38.39 o 
  -3  11   4     1657.39     1668.70     68.45 o 
  -2  11   4      467.47      420.16     23.33 o 
  -1  11   4     1960.95     1936.42     49.90 o 
   0  11   4     2462.20     2476.74     71.85 o 
   1  11   4     2024.81     1926.23     70.34 o 
   2  11   4     3919.11     3791.01    118.30 o 
   3  11   4     3126.56     3126.51    121.71 o 
   4  11   4     2400.85     2537.25     82.10 o 
   5  11   4       50.47       58.22     44.50 o 
   6  11   4      382.66      376.89     38.46 o 
   7  11   4      109.69      101.30     45.45 o 
   8  11   4      381.00      327.69     89.49 o 
  -6  12   4      138.50      124.92    116.16 o 
  -5  12   4     1999.32     1854.69    148.23 o 
  -4  12   4     4981.52     5282.83    222.98 o 
  -3  12   4     1516.56     1490.62     60.21 o 
  -2  12   4      118.04      102.74     33.25 o 
  -1  12   4     5473.18     5398.79    124.67 o 
   0  12   4     1569.69     1493.01     62.90 o 
   1  12   4      232.29      258.75     32.73 o 
   2  12   4     1458.07     1450.87     56.81 o 
   3  12   4     3637.27     3683.43    159.42 o 
   4  12   4      137.55      139.99     86.41 o 
   5  12   4     1035.09     1029.11     72.95 o 
   6  12   4     4322.65     4624.00    219.11 o 
   7  12   4      969.03     1016.48     68.23 o 
  -6  13   4       13.31      -15.22     32.62 o 
  -4  13   4        0.70        8.37     24.64 o 
  -3  13   4      372.46      379.38     46.71 o 
  -2  13   4     1008.00      923.20     41.52 o 
  -1  13   4      603.55      619.12     26.41 o 
   0  13   4     5418.21     5472.95    106.29 o 
   1  13   4     3112.59     3207.11    101.11 o 
   2  13   4      619.75      590.84     41.93 o 
   3  13   4     5453.34     5694.25    195.53 o 
   4  13   4       19.00       25.02     23.53 o 
   5  13   4     1772.15     1803.54     86.93 o 
   6  13   4      184.52      162.04     56.96 o 
   7  13   4        8.35       19.16     24.57 o 
  -5  14   4     1124.54     1152.12    101.00 o 
  -4  14   4     1354.98     1478.53    109.41 o 
  -3  14   4     1345.58     1189.96     62.39 o 
  -2  14   4      289.51      319.94     42.72 o 
  -1  14   4       75.62       85.31     35.77 o 
   0  14   4      116.73       92.45     38.64 o 
   1  14   4       58.75       36.07     46.57 o 
   2  14   4    12541.43    12608.88    367.99 o 
   3  14   4     4975.94     5060.05    245.46 o 
   4  14   4     5853.88     6033.82    305.16 o 
   5  14   4     3045.37     2942.75    195.54 o 
   6  14   4      728.88      744.87     48.16 o 
   7  14   4      558.60      517.83     50.10 o 
  -5  15   4      249.16      256.86     99.13 o 
  -4  15   4      220.28      205.28    128.98 o 
  -3  15   4     8833.92     9066.17    216.06 o 
  -2  15   4     2776.76     2948.66    135.37 o 
  -1  15   4     4330.29     4284.81    121.02 o 
   0  15   4     6209.29     6407.42    188.05 o 
   1  15   4     3741.59     3919.10     94.34 o 
   2  15   4      289.59      286.00     36.04 o 
   3  15   4      273.69      270.04    160.83 o 
   4  15   4      438.91      472.37     53.82 o 
   5  15   4      313.61      285.35     75.31 o 
   6  15   4     2003.74     2072.40    101.57 o 
   7  15   4      980.38     1032.13     75.56 o 
  -4  16   4      632.44      602.12     95.97 o 
  -3  16   4       63.58       19.77     56.69 o 
  -2  16   4       70.54       43.65     64.89 o 
  -1  16   4     4232.83     4318.33    150.62 o 
   0  16   4     2957.37     3013.85     94.16 o 
   1  16   4     2193.03     2188.88    163.91 o 
   2  16   4     3551.80     3719.93    234.33 o 
   3  16   4     3057.59     2972.81    156.89 o 
   4  16   4     1059.36     1011.75     69.24 o 
   5  16   4       11.64       10.77     35.96 o 
   6  16   4        2.64       13.65     21.01 o 
  -3  17   4     2583.15     2687.13     91.31 o 
  -2  17   4      589.24      671.86     48.13 o 
  -1  17   4       21.54       28.98     26.56 o 
   0  17   4        3.20       -3.96     24.52 o 
   1  17   4       40.89       40.16     39.33 o 
   2  17   4      314.43      319.97     47.66 o 
   3  17   4     2057.88     2191.64    113.58 o 
   4  17   4     2012.28     1927.66    116.32 o 
   5  17   4     1027.62     1050.72     70.31 o 
   6  17   4     1109.94     1082.59     79.98 o 
  -3  18   4      216.09      273.22     41.67 o 
  -2  18   4     1062.29     1079.09     57.79 o 
  -1  18   4     3178.45     2898.97    131.51 o 
   0  18   4     1846.17     1847.37     76.94 o 
   1  18   4     1398.57     1406.59    114.00 o 
   2  18   4      407.45      354.17    151.25 o 
   3  18   4     1055.58     1068.49     92.12 o 
   4  18   4      311.88      294.08    100.13 o 
   5  18   4     1075.48     1089.39    109.40 o 
  -2  19   4      277.25      234.12     30.26 o 
  -1  19   4      145.90      112.06     99.69 o 
   1  19   4      336.65      285.75     98.40 o 
   2  19   4      898.96      854.83     92.19 o 
   3  19   4     3188.46     3209.39    108.54 o 
   4  19   4     1042.10      969.70     85.83 o 
   1  20   4     1081.92     1132.19     71.54 o 
   2  20   4       11.40       -4.14     36.58 o 
   3  20   4      181.98      115.09     91.76 o 
  -2 -17   5      850.21      664.24    155.37 o 
  -1 -17   5       79.10       96.53     39.34 o 
  -4 -16   5     1528.26     1468.96    109.36 o 
  -3 -16   5     2885.56     2771.50    159.46 o 
  -2 -16   5      645.34      536.67    128.04 o 
  -1 -16   5     1346.33     1097.10    143.27 o 
   1 -16   5       41.87       14.63     23.26 o 
   2 -16   5       62.07       28.13     30.08 o 
  -5 -15   5       53.95       50.67     39.17 o 
  -4 -15   5      343.64      336.51     61.51 o 
  -3 -15   5      109.52       94.75     38.61 o 
  -2 -15   5      865.24      799.48     55.18 o 
  -1 -15   5      954.45      911.89    117.49 o 
   0 -15   5      526.52      434.47     87.19 o 
   1 -15   5      369.94      405.22     66.33 o 
   2 -15   5     4564.86     4798.17    138.38 o 
   3 -15   5     1756.55     1809.46     86.90 o 
  -5 -14   5     1179.32     1279.69    108.55 o 
  -4 -14   5     2289.31     2236.13    189.01 o 
  -3 -14   5     1526.55     1521.02    196.22 o 
  -2 -14   5      243.07      235.13    114.30 o 
  -1 -14   5     1203.19     1014.04    114.68 o 
   0 -14   5      156.13      141.10     28.78 o 
   1 -14   5     1157.19     1166.93     56.79 o 
   2 -14   5       12.26       21.73     30.31 o 
   3 -14   5      818.64      834.51     60.96 o 
   4 -14   5      478.25      538.22     64.49 o 
  -6 -13   5      257.01      264.09     47.48 o 
  -5 -13   5      252.76      219.90    149.33 o 
  -4 -13   5       97.42       65.25     60.09 o 
  -3 -13   5      633.87      569.47     61.54 o 
  -2 -13   5     1062.38      979.96    100.58 o 
  -1 -13   5      595.45      611.71     75.16 o 
   0 -13   5     2987.30     2923.28     91.30 o 
   1 -13   5     3267.13     3484.42    117.87 o 
   2 -13   5      516.36      523.49     48.46 o 
   3 -13   5     1005.89     1091.04     63.42 o 
   4 -13   5      552.97      562.35    231.47 o 
  -6 -12   5     1631.70     1651.81     90.81 o 
  -5 -12   5     1118.16     1104.54    106.47 o 
  -4 -12   5     1239.01     1144.81    111.44 o 
  -3 -12   5     1425.92     1318.87     93.95 o 
  -2 -12   5     1010.66      976.05     93.21 o 
  -1 -12   5      405.05      398.36     25.93 o 
   0 -12   5     2646.91     2694.15     85.20 o 
   1 -12   5      114.90      134.39     53.53 o 
   2 -12   5     2620.63     2589.07    101.71 o 
   3 -12   5     2532.16     2592.78    158.45 o 
   4 -12   5     2546.79     2867.50    126.27 o 
   5 -12   5     1652.92     1603.96     99.24 o 
  -7 -11   5       25.45       12.48     20.37 o 
  -6 -11   5      920.53      866.79     55.04 o 
  -5 -11   5      677.55      621.82     46.47 o 
  -4 -11   5     2954.14     2756.07    130.48 o 
  -3 -11   5     8817.61     8935.03    264.74 o 
  -2 -11   5     2314.01     2097.92    139.83 o 
  -1 -11   5     5130.01     5031.86     92.44 o 
   0 -11   5      675.58      664.12     35.63 o 
   1 -11   5     5572.31     5794.77    258.31 o 
   2 -11   5      927.62      878.79     55.03 o 
   3 -11   5       57.07       42.82     48.89 o 
   4 -11   5     1015.82      982.43     68.17 o 
   5 -11   5      146.65      106.80     85.66 o 
  -7 -10   5     2457.06     2364.06     82.90 o 
  -6 -10   5     3943.99     3830.79    222.40 o 
  -5 -10   5      168.26      168.82     27.15 o 
  -4 -10   5     1507.21     1361.41     64.07 o 
  -3 -10   5       74.44       65.93     21.33 o 
  -2 -10   5       14.48       15.11      8.26 o 
  -1 -10   5     9560.32     9410.61    184.16 o 
   0 -10   5     1275.00     1221.91     49.53 o 
   1 -10   5     1288.85     1336.16     23.86 o 
   2 -10   5      226.75      222.14     16.88 o 
   3 -10   5    10212.98    10464.01    462.21 o 
   4 -10   5     1040.64     1067.99     84.30 o 
   5 -10   5      418.44      390.71     49.79 o 
   6 -10   5      515.47      403.32    159.91 o 
  -7  -9   5     1260.61     1191.86     54.56 o 
  -6  -9   5     2484.92     2487.13    117.54 o 
  -5  -9   5     3255.80     3319.78     78.83 o 
  -4  -9   5     2174.59     2134.08     61.39 o 
  -3  -9   5     5078.70     5026.33    135.47 o 
  -2  -9   5     3323.11     3409.71     60.35 o 
  -1  -9   5        7.27       13.32     22.35 o 
   0  -9   5      882.73      940.75     40.98 o 
   1  -9   5     1094.96     1098.27     25.66 o 
   2  -9   5      555.65      555.57     24.07 o 
   3  -9   5     1916.12     1973.44     86.47 o 
   4  -9   5     1069.33     1069.25     52.36 o 
   5  -9   5      616.65      649.57     37.30 o 
   6  -9   5     1072.95     1130.28     57.67 o 
  -7  -8   5      151.88      133.91     49.26 o 
  -6  -8   5        3.39        2.90     14.75 o 
  -5  -8   5     1198.71     1135.61     62.65 o 
  -4  -8   5     3192.91     3190.01    121.96 o 
  -3  -8   5      425.40      436.56     19.28 o 
  -2  -8   5      173.83      197.72     13.92 o 
  -1  -8   5     6433.67     6361.22    221.50 o 
   0  -8   5     2601.44     2658.86    123.10 o 
   1  -8   5     1255.77     1230.00     37.72 o 
   2  -8   5      174.25      166.63     12.02 o 
   3  -8   5     1968.66     1984.06     48.69 o 
   4  -8   5       62.68       39.50     26.16 o 
   5  -8   5        4.99        5.39     13.25 o 
   6  -8   5       49.07       50.54     28.49 o 
  -8  -7   5      255.99      266.76     47.00 o 
  -7  -7   5      854.63      852.85     45.39 o 
  -6  -7   5     1552.59     1573.48    110.24 o 
  -5  -7   5     3716.46     3794.27     90.15 o 
  -4  -7   5      119.64      131.69     47.93 o 
  -3  -7   5       30.80       45.54     15.44 o 
  -1  -7   5      127.12      115.88     14.23 o 
   0  -7   5     4329.20     4479.56     85.73 o 
   1  -7   5    12171.94    12153.65    210.77 o 
   2  -7   5     2622.70     2715.97     73.52 o 
   3  -7   5     1324.48     1364.03     41.76 o 
   4  -7   5      403.24      383.68     44.17 o 
   5  -7   5     1622.15     1575.65     62.25 o 
   6  -7   5     2047.13     1959.04     94.82 o 
   7  -7   5      227.14      178.79    100.36 o 
  -8  -6   5       90.72       95.31     45.94 o 
  -7  -6   5      123.55      115.04     58.55 o 
  -6  -6   5      259.92      222.26     42.88 o 
  -5  -6   5     1685.89     1626.57     77.74 o 
  -4  -6   5     7261.32     7859.97    354.85 o 
  -3  -6   5     9757.95     9462.48    147.93 o 
  -2  -6   5     9910.27     9612.67    108.85 o 
  -1  -6   5       40.81       41.66     12.98 o 
   0  -6   5     3831.33     3705.52    155.75 o 
   1  -6   5     1866.68     1777.19     48.21 o 
   2  -6   5     3086.12     3270.23     53.01 o 
   3  -6   5      271.01      265.78     13.57 o 
   4  -6   5     1065.68     1044.79     48.35 o 
   5  -6   5     2830.10     2583.67     96.50 o 
   6  -6   5     1478.99     1591.93     67.08 o 
   7  -6   5     1553.95     1398.59     82.69 o 
  -8  -5   5      113.96      113.22     59.60 o 
  -7  -5   5     1532.63     1478.87     66.18 o 
  -6  -5   5     2180.05     2105.16     90.82 o 
  -5  -5   5    11714.56    12190.43    636.04 o 
  -4  -5   5      576.37      635.39     39.44 o 
  -3  -5   5     5423.44     6559.37    134.63 o 
  -2  -5   5      838.23      765.07     24.84 o 
  -1  -5   5    13350.43    13024.19    246.55 o 
   0  -5   5    30464.57    30179.37    349.36 o 
   2  -5   5     1778.24     1710.91     33.53 o 
   3  -5   5     8219.60     7890.77    121.98 o 
   4  -5   5     3787.85     3904.72    137.06 o 
   5  -5   5      161.25      135.60     40.92 o 
   6  -5   5      165.90      185.22     75.50 o 
   7  -5   5      812.39      819.24     50.32 o 
  -8  -4   5      112.73      135.67     47.89 o 
  -7  -4   5     3009.94     3048.47    169.43 o 
  -6  -4   5     5808.45     6609.93    271.61 o 
  -5  -4   5     4292.47     4415.37    122.42 o 
  -4  -4   5     8652.34     9126.27    159.15 o 
  -3  -4   5    13963.01    13798.04    507.59 o 
  -2  -4   5      636.47      589.14     21.64 o 
   0  -4   5    14830.33    16091.08    176.00 o 
   1  -4   5      704.53      662.27     17.12 o 
   2  -4   5    13533.39    13753.85    110.38 o 
   3  -4   5     4370.22     3956.76     67.49 o 
   4  -4   5     4910.89     5210.21    405.51 o 
   5  -4   5     4127.59     3937.24    124.52 o 
   6  -4   5      203.15      307.56     44.29 o 
   7  -4   5      230.10      242.33     72.34 o 
   8  -4   5        1.99        4.58     21.26 o 
  -8  -3   5      909.40      966.05    160.52 o 
  -7  -3   5      413.78      391.22     35.38 o 
  -6  -3   5      836.20      786.21     89.23 o 
  -5  -3   5      115.21      122.38     48.06 o 
  -4  -3   5    11625.48    12106.80    582.77 o 
  -3  -3   5     7385.13     8906.38    128.67 o 
  -2  -3   5    27906.44    27560.81    268.76 o 
  -1  -3   5      857.80      704.54     22.03 o 
   0  -3   5     5596.50     5192.70    139.44 o 
   1  -3   5     7411.31     7144.84    162.94 o 
   2  -3   5     2422.61     2695.26    106.91 o 
   3  -3   5     1146.36     1140.17     29.13 o 
   4  -3   5     9923.99     9773.73    116.61 o 
   5  -3   5     1747.41     1689.27     61.51 o 
   6  -3   5     2116.05     2101.52     74.68 o 
   7  -3   5       23.03        5.70     15.85 o 
   8  -3   5     1452.73     1437.02     78.81 o 
  -8  -2   5     1405.39     1307.28    120.10 o 
  -7  -2   5     1103.41     1224.24     66.89 o 
  -6  -2   5     3632.71     3856.31    101.56 o 
  -5  -2   5     1534.20     1668.57     55.35 o 
  -4  -2   5     2391.89     2531.91     67.34 o 
  -3  -2   5      260.02      265.40     29.35 o 
  -2  -2   5     8131.17     7761.38    226.32 o 
   0  -2   5     8084.45     7573.50    122.05 o 
   1  -2   5     7408.96     7204.79     86.10 o 
   2  -2   5    31112.68    30104.45    425.70 o 
   3  -2   5     8010.18     7924.60    132.19 o 
   4  -2   5      880.01      867.57     26.35 o 
   5  -2   5      489.63      712.55     55.88 o 
   6  -2   5      604.25      646.26     48.74 o 
   7  -2   5        3.77       11.01     13.28 o 
   8  -2   5      289.25      318.21     42.18 o 
  -8  -1   5        1.31       -8.95     30.57 o 
  -7  -1   5     3866.68     4278.78     96.96 o 
  -6  -1   5     2873.62     3183.81     94.05 o 
  -5  -1   5     4993.05     5168.70    182.37 o 
  -4  -1   5      348.19      360.18     27.35 o 
  -3  -1   5    21815.11    21956.71    226.60 o 
  -2  -1   5    37357.73    37760.84    492.24 o 
  -1  -1   5     1240.33     1236.34     43.61 o 
   0  -1   5     2226.23     2097.25     89.91 o 
   1  -1   5      402.72      433.15     19.08 o 
   2  -1   5     5607.02     5754.34    182.71 o 
   3  -1   5      203.50      237.45     20.18 o 
   4  -1   5      173.66      176.69     18.35 o 
   5  -1   5     4780.08     4797.23    111.15 o 
   6  -1   5     1498.08     1548.10     72.45 o 
   7  -1   5      857.74      855.69     44.69 o 
   8  -1   5      569.03      649.35     44.88 o 
  -8   0   5     1225.33     1180.37    153.13 o 
  -7   0   5       62.33       55.39     19.20 o 
  -6   0   5      162.61      181.80     42.13 o 
  -5   0   5       61.40       54.50     24.13 o 
  -4   0   5      159.26      151.77     22.23 o 
  -3   0   5       32.47       67.84     24.98 o 
  -2   0   5      367.83      273.49     13.22 o 
  -1   0   5     8027.98     7407.99    250.45 o 
   0   0   5    10017.44     9280.17     91.44 o 
   1   0   5     5591.52     5540.43    138.65 o 
   2   0   5     8879.28     8599.23    104.50 o 
   3   0   5     3199.03     3142.37     69.94 o 
   4   0   5     1066.13     1057.04     30.45 o 
   5   0   5      146.13      131.44     18.75 o 
   6   0   5      569.27      505.09     50.14 o 
   7   0   5      811.11      803.40     50.57 o 
   8   0   5      582.32      562.85     46.12 o 
  -8   1   5       15.58       33.58     44.71 o 
  -7   1   5       63.12       99.21    101.63 o 
  -6   1   5     5507.99     5939.39    172.65 o 
  -5   1   5     5993.30     6241.74    154.00 o 
  -4   1   5     4663.14     4944.63     95.09 o 
  -3   1   5    13679.02    13567.43    316.20 o 
  -2   1   5    10177.67    10231.69    248.75 o 
  -1   1   5      953.31      912.91     20.57 o 
   0   1   5     5125.23     4899.97     86.82 o 
   1   1   5     1055.11     1034.49     39.60 o 
   2   1   5      787.64      696.29     17.28 o 
   3   1   5     5668.11     5296.16    115.99 o 
   4   1   5     7401.52     7131.42    132.28 o 
   5   1   5     6463.40     6462.68    149.44 o 
   6   1   5      154.34      182.27     31.17 o 
   7   1   5       92.00       76.12     53.15 o 
   8   1   5       84.35       83.95     40.71 o 
  -8   2   5      456.25      440.86    154.65 o 
  -7   2   5       28.17       28.06     48.83 o 
  -6   2   5      117.85      120.32     42.51 o 
  -5   2   5      212.52      202.40     19.31 o 
  -4   2   5     1581.83     1617.55     76.49 o 
  -3   2   5    11455.76    11116.10    188.73 o 
  -2   2   5    13759.45    13642.99    374.59 o 
  -1   2   5    13926.09    13010.98    134.26 o 
   0   2   5     9890.89     8943.73    394.89 o 
   1   2   5      175.50      244.16     16.16 o 
   2   2   5      101.32      113.30     16.90 o 
   3   2   5      105.80      133.60     11.81 o 
   4   2   5       15.02       10.83     12.73 o 
   5   2   5    20330.67    20841.71    506.36 o 
   6   2   5     5078.42     5233.63     82.71 o 
   7   2   5     3588.47     3818.48    141.64 o 
   8   2   5       40.04       41.17     35.30 o 
  -8   3   5     2364.50     2425.04    127.36 o 
  -7   3   5     1247.76     1269.62     77.19 o 
  -6   3   5     1966.07     1946.27    135.06 o 
  -5   3   5     1204.91     1088.19     93.32 o 
  -4   3   5        6.84        4.41      9.65 o 
  -3   3   5     4044.85     4070.77    107.37 o 
  -2   3   5     8753.17     8389.74     99.07 o 
   0   3   5    12777.74    12275.85    127.06 o 
   1   3   5    12710.96    12259.23    180.85 o 
   2   3   5    27592.01    26850.28    378.00 o 
   3   3   5     8423.89     7975.54    107.19 o 
   4   3   5     2466.30     2406.78     49.25 o 
   5   3   5       10.98        8.77     14.20 o 
   6   3   5     2538.45     2559.80     54.55 o 
   7   3   5      191.70      415.08     77.04 o 
   8   3   5     2084.47     2018.54     75.45 o 
  -8   4   5       19.04       34.89     20.01 o 
  -7   4   5      389.32      348.55    191.67 o 
  -6   4   5     5943.09     6561.04    220.26 o 
  -5   4   5     7325.48     7195.99    147.95 o 
  -4   4   5    10395.43    10818.74    353.95 o 
  -3   4   5     1969.93     2030.55    103.62 o 
  -2   4   5     3011.80     3434.32     67.73 o 
  -1   4   5    53504.42    51787.90   5550.73 o 
   0   4   5     1958.66     1862.51     42.15 o 
   1   4   5     4103.70     4223.35    112.93 o 
   2   4   5    23169.78    21236.47    305.72 o 
   3   4   5     3289.00     3016.63     82.64 o 
   4   4   5     7244.81     7505.33    171.94 o 
   5   4   5     4631.05     4843.88    225.46 o 
   6   4   5     3234.73     3320.27     82.46 o 
   7   4   5      510.00      528.98     28.01 o 
   8   4   5      804.98      657.01    116.62 o 
  -8   5   5     1153.31      983.26    199.41 o 
  -7   5   5      773.21      829.44     68.07 o 
  -6   5   5      231.41      182.96    108.25 o 
  -5   5   5     1455.17     1395.50     42.45 o 
  -4   5   5      121.21      114.19     17.78 o 
  -3   5   5     8712.79     9025.36     98.17 o 
  -2   5   5     9752.26     9945.31    112.40 o 
  -1   5   5    21450.05    20596.26    327.67 o 
   1   5   5    16471.01    15229.59    224.21 o 
   2   5   5      416.76      326.54     26.97 o 
   3   5   5     1335.15     1379.06     44.62 o 
   4   5   5       27.29       23.99      8.35 o 
   5   5   5     3058.12     3102.27     70.06 o 
   6   5   5     1044.12     1134.02     37.39 o 
   7   5   5      278.21      329.91     30.60 o 
   8   5   5     1017.84     1138.32     83.18 o 
  -8   6   5     1541.04     1473.21     88.43 o 
  -7   6   5      763.61      871.62    100.48 o 
  -6   6   5      807.78      767.76     62.71 o 
  -5   6   5     2777.44     2855.90    142.08 o 
  -4   6   5     5427.82     5705.93    160.72 o 
  -3   6   5       28.12       34.09     15.21 o 
  -2   6   5     1928.64     1939.07     54.28 o 
  -1   6   5     2689.33     2475.56     51.42 o 
   0   6   5       30.73       45.00     24.86 o 
   1   6   5    10231.13     9128.43    154.06 o 
   2   6   5     5522.44     4960.92    137.81 o 
   3   6   5     1971.09     1803.92     51.88 o 
   4   6   5     1566.94     1563.85     47.18 o 
   5   6   5     2615.82     2655.69     66.83 o 
   6   6   5     1340.68     1379.43     49.70 o 
   7   6   5      199.05      208.96     52.15 o 
   8   6   5        2.79       14.43     17.59 o 
  -7   7   5      119.23      113.10     84.85 o 
  -6   7   5     1285.14     1240.99     68.41 o 
  -5   7   5       73.06      102.03     78.17 o 
  -4   7   5     1848.16     1952.30     33.27 o 
  -3   7   5     9198.48     9535.34    150.07 o 
  -2   7   5       57.85       79.90     31.83 o 
  -1   7   5      990.90      855.06     28.31 o 
   0   7   5    31220.25    30833.52    415.40 o 
   1   7   5     1948.85     1900.20     67.71 o 
   2   7   5     6640.80     6997.64    142.54 o 
   3   7   5        9.99       18.30      8.54 o 
   4   7   5     2198.30     2255.09     62.70 o 
   5   7   5     1262.01     1239.17     38.51 o 
   6   7   5     4427.86     4347.63    166.61 o 
   7   7   5     4319.38     4715.03    139.79 o 
   8   7   5     2891.42     3032.37    109.93 o 
  -7   8   5     1211.81     1222.40    169.30 o 
  -6   8   5     1148.98     1095.24     68.51 o 
  -5   8   5       33.50       23.93     20.19 o 
  -4   8   5       45.55       40.17     15.26 o 
  -3   8   5      414.41      428.68     20.04 o 
  -2   8   5      782.95      897.92     95.52 o 
  -1   8   5    17528.60    16591.22    180.15 o 
   1   8   5     7677.70     7354.00    132.03 o 
   2   8   5    44329.14    46727.57    239.98 o 
   3   8   5    12736.87    12498.06    237.16 o 
   4   8   5     2357.65     2408.96     55.11 o 
   5   8   5      347.02      345.97     21.32 o 
   6   8   5      208.90      221.46     58.66 o 
   7   8   5      561.13      526.70     43.63 o 
   8   8   5      972.64      971.76     47.92 o 
  -7   9   5      748.04      656.20     74.39 o 
  -6   9   5      315.82      206.06     94.52 o 
  -5   9   5     1862.82     1834.83    100.70 o 
  -4   9   5    11276.78    12048.28    370.00 o 
  -3   9   5     7160.10     6934.69    285.24 o 
  -2   9   5     1664.94     1742.32     49.48 o 
  -1   9   5     1360.16     1320.83     42.33 o 
   0   9   5     3971.24     3411.42    129.65 o 
   1   9   5       59.49       68.02     20.49 o 
   2   9   5     1155.40     1215.87     54.77 o 
   3   9   5     8693.51     8591.12    221.95 o 
   4   9   5     8442.30     8319.99    222.15 o 
   5   9   5     2848.44     2980.39     97.64 o 
   6   9   5     3198.77     3291.00    115.27 o 
   7   9   5      511.48      512.10     61.47 o 
   8   9   5      145.62      137.02     50.06 o 
  -7  10   5      369.70      391.23    136.85 o 
  -6  10   5       17.91        5.74     35.28 o 
  -5  10   5        6.19       14.32     25.46 o 
  -4  10   5      250.24      249.86     39.01 o 
  -3  10   5      729.26      732.91     40.56 o 
  -2  10   5     3838.71     3833.94     80.81 o 
  -1  10   5    16191.92    15448.75    601.09 o 
   0  10   5    11896.36    11911.84    416.78 o 
   1  10   5     3626.31     3270.71    144.26 o 
   2  10   5       30.98        7.54     19.55 o 
   3  10   5     7322.21     6884.81    166.42 o 
   4  10   5       45.85       41.73     34.30 o 
   5  10   5     1298.85     1298.16     62.38 o 
   6  10   5     2078.34     2018.11     99.02 o 
   7  10   5     1283.33     1366.53     87.10 o 
   8  10   5     1326.30     1364.25     92.85 o 
  -6  11   5     1085.59     1009.61     79.16 o 
  -5  11   5      264.15      255.16     55.19 o 
  -4  11   5     1944.53     2082.66    127.20 o 
  -3  11   5     3548.48     3582.64    114.21 o 
  -2  11   5      243.64      249.36     26.02 o 
  -1  11   5     1125.94     1165.12     81.86 o 
   0  11   5     5303.49     5146.16    111.06 o 
   1  11   5     3350.93     3406.82    102.30 o 
   2  11   5     4583.86     4627.76    141.55 o 
   3  11   5     4228.72     4144.40    156.25 o 
   4  11   5      435.28      457.28     97.57 o 
   5  11   5     2169.57     2141.26     84.07 o 
   6  11   5      201.14      212.23     62.31 o 
   7  11   5      258.34      217.09     85.51 o 
   8  11   5      218.11      249.89     64.70 o 
  -6  12   5      939.97      765.00     77.69 o 
  -5  12   5      959.25      928.39     69.64 o 
  -4  12   5     2383.62     2289.74    130.08 o 
  -3  12   5     3789.19     3711.37    108.58 o 
  -2  12   5     2977.48     2952.20     86.17 o 
  -1  12   5       60.23       69.91     35.04 o 
   0  12   5      188.25      176.66     48.54 o 
   1  12   5       10.86       11.18     27.70 o 
   2  12   5      423.56      373.32     51.03 o 
   3  12   5      590.13      599.86     45.39 o 
   4  12   5     5244.67     5379.76    176.51 o 
   5  12   5     4376.03     4801.82    244.37 o 
   6  12   5      792.06      843.99     57.76 o 
   7  12   5     1368.77     1401.57     86.13 o 
  -6  13   5      183.65      173.55    154.24 o 
  -5  13   5      105.71       69.27     57.89 o 
  -4  13   5     1000.85      978.16     62.45 o 
  -3  13   5     1273.70     1338.39     61.66 o 
  -2  13   5     1493.91     1509.47     36.17 o 
  -1  13   5      701.26      625.83     34.10 o 
   0  13   5    11492.96    11232.47    218.22 o 
   1  13   5      764.00      787.93     46.28 o 
   2  13   5     1481.68     1562.39     89.10 o 
   3  13   5     2636.88     2545.72    144.49 o 
   4  13   5     1387.91     1441.11     95.42 o 
   5  13   5      906.31      940.21     74.06 o 
   6  13   5      528.43      522.94     37.10 o 
   7  13   5     1019.26     1046.73     73.04 o 
  -5  14   5      517.28      520.25     52.71 o 
  -4  14   5      102.58      123.49     54.28 o 
  -3  14   5     3653.06     3714.77    181.56 o 
  -2  14   5      132.52      138.27     18.14 o 
  -1  14   5      104.75       96.00     43.43 o 
   0  14   5       26.10       20.67     14.76 o 
   1  14   5       66.47       52.03     26.89 o 
   2  14   5     2305.65     2258.24     83.67 o 
   3  14   5     2230.78     2214.60    120.11 o 
   4  14   5     1422.69     1537.51     87.92 o 
   5  14   5     3278.42     3321.96    165.15 o 
   6  14   5     1490.80     1351.38     79.29 o 
   7  14   5      891.45      877.41     51.97 o 
  -5  15   5      210.72      192.76    146.70 o 
  -4  15   5     2698.48     2410.80    173.85 o 
  -3  15   5      562.63      532.43     60.27 o 
  -2  15   5      418.78      450.45     48.38 o 
  -1  15   5     3857.49     3957.78    125.00 o 
   0  15   5     5205.96     5295.13    159.10 o 
   2  15   5     1480.36     1474.58     95.81 o 
   3  15   5      678.03      706.16     54.30 o 
   4  15   5      262.93      392.95    152.58 o 
   5  15   5      782.25      780.21     67.07 o 
   6  15   5       26.69       36.88     27.29 o 
   7  15   5     1165.04     1232.18     72.20 o 
  -4  16   5       19.22       19.12     34.70 o 
  -3  16   5       29.35        4.86     31.34 o 
  -2  16   5      155.08      183.73    129.18 o 
  -1  16   5       25.82        9.46     20.80 o 
   0  16   5     1292.70     1328.23     53.12 o 
   1  16   5     4043.28     3995.31    211.95 o 
   2  16   5     1705.31     1886.73    103.67 o 
   3  16   5     2018.76     2001.47     82.42 o 
   4  16   5     1039.46     1093.82    140.34 o 
   5  16   5      111.47      151.29     93.48 o 
   6  16   5      205.60      186.00     94.87 o 
  -4  17   5      726.77      699.64     62.93 o 
  -3  17   5      985.44     1023.38     73.34 o 
  -2  17   5     2214.50     2107.58    161.91 o 
  -1  17   5     1173.18     1179.86     87.57 o 
   0  17   5        8.43       86.79     69.78 o 
   1  17   5      757.05      777.79     52.10 o 
   2  17   5      103.53      108.98     74.91 o 
   3  17   5     1286.42     1212.24    100.04 o 
   4  17   5      918.68      871.17     66.37 o 
   5  17   5     4382.97     4625.60    367.81 o 
   6  17   5     1078.79     1104.67     73.21 o 
  -3  18   5     1866.95     1930.97    108.06 o 
  -2  18   5     1786.16     1924.43     85.42 o 
  -1  18   5     1401.98     1287.57     79.10 o 
   0  18   5     4406.24     4633.88    172.55 o 
   1  18   5     3753.53     3862.06    138.92 o 
   2  18   5     1184.77     1168.59     66.07 o 
   3  18   5      930.58      995.93     69.15 o 
   4  18   5       86.85       73.05     53.29 o 
   5  18   5       39.85       14.31     43.53 o 
  -2  19   5        3.12        5.00     14.69 o 
  -1  19   5      195.49      137.56     94.03 o 
   0  19   5       12.70        9.54     24.42 o 
   1  19   5     1193.33     1219.36     82.49 o 
   2  19   5     2930.62     3166.22    111.92 o 
   3  19   5      568.11      632.76     60.81 o 
   4  19   5      699.21      712.98     66.00 o 
  -1  20   5     1407.02     1375.10     69.36 o 
   1  20   5      207.44      204.58    141.29 o 
   2  20   5      586.29      545.01     58.37 o 
   3  20   5       13.44       11.81     19.70 o 
  -3 -16   6     1094.11      961.50     94.63 o 
  -2 -16   6     2967.04     2702.16    129.44 o 
  -1 -16   6     2792.09     2700.84    128.84 o 
  -4 -15   6        2.87       -7.07     39.39 o 
  -3 -15   6       82.52       61.92     42.63 o 
  -2 -15   6       66.26      149.39     72.05 o 
  -1 -15   6      921.04      802.45    145.56 o 
   0 -15   6     3152.82     3343.88    150.81 o 
   1 -15   6     1971.45     2020.79     81.67 o 
   2 -15   6      396.45      408.52     49.70 o 
  -5 -14   6      430.68      484.61    149.10 o 
  -4 -14   6     2837.09     2575.67    198.61 o 
  -3 -14   6     2988.06     2741.38    239.32 o 
  -2 -14   6     1359.12     1307.63     67.38 o 
  -1 -14   6       12.14       15.46     30.61 o 
   0 -14   6       83.38       66.50     32.53 o 
   1 -14   6      280.60      283.11     66.08 o 
   2 -14   6      314.17      286.01     37.23 o 
   3 -14   6     1013.15     1025.95     66.57 o 
  -6 -13   6       73.36       59.78     52.94 o 
  -5 -13   6      118.81      108.96     61.00 o 
  -4 -13   6     2041.24     1881.49    140.28 o 
  -3 -13   6      210.27      227.75    110.13 o 
  -2 -13   6      678.57      650.30     67.96 o 
  -1 -13   6     3723.58     3663.90    108.44 o 
   0 -13   6     6920.48     7284.28    257.83 o 
   1 -13   6      582.62      622.49     59.42 o 
   2 -13   6      537.46      604.06     54.06 o 
   3 -13   6      777.23      781.55     59.93 o 
   4 -13   6       25.21       12.64     36.35 o 
  -6 -12   6     1800.82     1659.98    177.51 o 
  -5 -12   6     4638.30     4355.63    280.09 o 
  -4 -12   6      344.80      350.91     56.96 o 
  -3 -12   6     1264.63     1156.56     62.92 o 
  -2 -12   6        1.23       10.83     16.86 o 
  -1 -12   6       70.80       54.00     32.64 o 
   0 -12   6        6.79        8.32     11.82 o 
   1 -12   6     3016.00     3084.82    102.68 o 
   2 -12   6     3089.64     3096.22    106.52 o 
   3 -12   6     1053.75     1082.43     70.38 o 
   4 -12   6     1972.03     1880.60    167.45 o 
   5 -12   6     1583.95     1596.83    109.35 o 
  -6 -11   6        3.95        0.25     15.50 o 
  -5 -11   6      724.57      638.47    179.08 o 
  -4 -11   6     3278.52     3353.95    139.76 o 
  -3 -11   6     4910.85     4584.13    298.51 o 
  -2 -11   6     1890.98     2007.09    119.64 o 
  -1 -11   6     6584.03     6270.57    182.38 o 
   0 -11   6     1827.41     1754.54     54.85 o 
   1 -11   6     1841.24     1868.39     84.83 o 
   2 -11   6     2331.48     2171.51    141.82 o 
   3 -11   6       63.64      104.35     81.77 o 
   4 -11   6     2328.94     2364.33    107.66 o 
   5 -11   6      331.61      355.68    127.54 o 
  -7 -10   6      712.27      656.23     55.61 o 
  -6 -10   6     1662.00     1666.55     77.47 o 
  -5 -10   6      503.97      511.94     36.68 o 
  -4 -10   6     2460.49     2244.68     78.13 o 
  -3 -10   6        8.64        4.54     12.46 o 
  -2 -10   6     1032.77      971.99     56.00 o 
  -1 -10   6      212.35      235.94     35.67 o 
   0 -10   6     3659.42     3810.76     75.80 o 
   1 -10   6     9220.83     9198.74    238.59 o 
   2 -10   6     4737.50     4799.22    195.58 o 
   3 -10   6      188.37      200.46    110.51 o 
   4 -10   6      250.75      264.35     42.03 o 
   5 -10   6      440.66      467.06     57.93 o 
   6 -10   6        0.67       -2.42     33.57 o 
  -7  -9   6     1812.30     1760.13     84.65 o 
  -6  -9   6     1560.37     1528.73     82.93 o 
  -5  -9   6     1029.68     1022.98     42.94 o 
  -4  -9   6      896.70      890.69     70.92 o 
  -3  -9   6     5642.33     5514.09    131.42 o 
  -2  -9   6     9045.94     8823.73    141.91 o 
  -1  -9   6     2329.28     2380.81     41.69 o 
   0  -9   6      697.66      689.39     51.57 o 
   1  -9   6      570.67      570.19     16.00 o 
   2  -9   6    12746.90    13303.76    211.31 o 
   3  -9   6     2215.85     2219.59     82.77 o 
   4  -9   6     2633.10     2826.23     87.89 o 
   5  -9   6     2586.99     2741.44    128.75 o 
   6  -9   6      665.59      664.81     70.19 o 
  -6  -8   6     1107.62     1003.50     59.45 o 
  -5  -8   6      689.60      621.12     62.87 o 
  -4  -8   6     2299.31     2217.12     54.35 o 
  -3  -8   6     8037.02     8014.93    163.24 o 
  -2  -8   6     5753.78     5738.61    127.66 o 
  -1  -8   6     9157.34     9397.86    118.23 o 
   0  -8   6     6835.10     7191.29    308.60 o 
   1  -8   6      573.95      571.40     16.32 o 
   2  -8   6     2720.85     2734.23     57.34 o 
   3  -8   6      206.53      184.85     32.03 o 
   4  -8   6      487.31      425.67     42.47 o 
   5  -8   6      492.00      507.54     50.27 o 
   6  -8   6      180.84      172.18     72.12 o 
  -7  -7   6     1118.25     1164.32     62.58 o 
  -6  -7   6     1144.61     1034.91     50.75 o 
  -5  -7   6     3353.07     3380.49    125.57 o 
  -4  -7   6     2063.69     2028.52     57.40 o 
  -3  -7   6     1734.59     1669.47     44.74 o 
  -2  -7   6      563.12      618.53     17.84 o 
  -1  -7   6     3220.96     3142.28     52.15 o 
   0  -7   6     3740.32     3833.61    188.68 o 
   1  -7   6      380.43      367.84     13.93 o 
   2  -7   6    14831.54    15300.20    323.76 o 
   3  -7   6     2591.73     2593.00    132.74 o 
   4  -7   6     4455.87     4500.38    240.36 o 
   5  -7   6     1426.06     1415.39     54.94 o 
   6  -7   6     1011.67      836.37     75.87 o 
   7  -7   6        9.91       14.37     16.21 o 
  -8  -6   6      201.77      182.06     83.07 o 
  -7  -6   6      343.53      310.56     78.20 o 
  -6  -6   6     2135.66     2337.00     90.94 o 
  -5  -6   6     1876.12     1927.07     85.60 o 
  -4  -6   6     6357.62     6376.76    144.84 o 
  -3  -6   6     3718.56     3653.19     93.64 o 
  -2  -6   6     3283.45     3242.45     69.17 o 
  -1  -6   6    30793.38    31283.78    380.82 o 
   0  -6   6       35.23       27.88      5.65 o 
   1  -6   6     1418.79     1464.73     34.67 o 
   2  -6   6       27.70       24.46     14.68 o 
   3  -6   6     2194.10     2078.72     58.01 o 
   4  -6   6     2362.50     2303.30     75.32 o 
   5  -6   6     5521.79     5547.73    137.40 o 
   6  -6   6     1662.32     1695.15     63.37 o 
   7  -6   6      412.89      355.93     35.22 o 
  -8  -5   6     3361.85     3535.37    119.53 o 
  -7  -5   6     1106.27     1103.10     67.00 o 
  -6  -5   6      204.45      199.50     80.07 o 
  -5  -5   6        2.19        8.19     14.39 o 
  -4  -5   6      399.18      519.29     35.17 o 
  -3  -5   6     2499.38     3191.73     80.51 o 
  -2  -5   6      848.36      834.77     32.80 o 
  -1  -5   6     9615.05     9351.81    312.72 o 
   0  -5   6      908.31      877.45     48.35 o 
   1  -5   6    19017.64    18831.31    315.53 o 
   2  -5   6    14630.64    15103.21    286.10 o 
   3  -5   6     6534.74     6573.12    181.33 o 
   4  -5   6     2086.37     1975.92     51.29 o 
   5  -5   6      217.93      241.01     38.66 o 
   6  -5   6      225.05      212.35     61.71 o 
   7  -5   6      360.47      324.11     65.40 o 
  -8  -4   6       63.51       26.03     32.11 o 
  -7  -4   6      871.93      902.63    120.35 o 
  -6  -4   6     4263.32     4336.25    186.53 o 
  -5  -4   6     1375.36     1298.88     49.58 o 
  -4  -4   6     5074.33     5302.97    154.44 o 
  -3  -4   6       74.82      101.22     34.55 o 
  -2  -4   6     2988.26     3099.08     78.71 o 
  -1  -4   6     5288.82     4634.40    113.45 o 
   0  -4   6     2363.68     2536.64     71.47 o 
   1  -4   6     6251.95     6289.10     61.52 o 
   2  -4   6     3498.57     3516.80     71.22 o 
   3  -4   6     8801.62     8657.88    123.33 o 
   4  -4   6     5384.22     5343.73     98.62 o 
   5  -4   6     5854.76     5767.94    104.04 o 
   6  -4   6     1517.36     1523.84     69.73 o 
   7  -4   6      821.93      758.73     61.54 o 
  -8  -3   6       46.94       38.44     18.92 o 
  -7  -3   6       29.09       30.84     22.35 o 
  -6  -3   6      376.90      327.25     42.15 o 
  -4  -3   6     2052.96     2136.54     94.43 o 
  -3  -3   6     1665.90     1578.79     44.03 o 
  -2  -3   6    18279.03    17717.28    537.71 o 
  -1  -3   6    33933.36    34044.32    462.32 o 
   0  -3   6    19877.67    18536.43    275.41 o 
   1  -3   6    17707.74    17679.67    273.22 o 
   2  -3   6       24.89       26.68     12.34 o 
   3  -3   6      688.55      634.45     22.35 o 
   4  -3   6      529.31      477.11     21.90 o 
   5  -3   6     1831.83     1933.14     93.14 o 
   6  -3   6     3688.09     3837.07    141.83 o 
   7  -3   6     1699.26     1779.75     66.46 o 
   8  -3   6     1359.09     1348.22     64.45 o 
  -8  -2   6     1823.71     1770.75    163.99 o 
  -7  -2   6     4354.81     5044.46    223.14 o 
  -6  -2   6     4586.70     4770.89    162.14 o 
  -5  -2   6     1458.99     1557.77    104.12 o 
  -4  -2   6     2086.72     2176.85     65.11 o 
  -3  -2   6       10.20       38.40     13.46 o 
  -2  -2   6     1640.23     1643.43     70.33 o 
  -1  -2   6     6833.83     6507.57    114.83 o 
   0  -2   6     2893.53     2761.22     88.71 o 
   1  -2   6    12534.61    12672.58    137.20 o 
   2  -2   6    15713.78    15344.45    129.86 o 
   3  -2   6    13983.08    13890.45    173.10 o 
   4  -2   6     2765.78     2769.58     58.58 o 
   5  -2   6     6662.06     7276.28    161.06 o 
   6  -2   6      995.41      983.35     62.24 o 
   7  -2   6        1.68        4.40     10.92 o 
   8  -2   6      312.28      301.16     51.06 o 
  -8  -1   6       56.20       27.78     37.33 o 
  -7  -1   6       16.24        2.67     18.47 o 
  -6  -1   6     2999.84     3210.38    137.13 o 
  -5  -1   6    11017.54    11705.39    336.23 o 
  -4  -1   6    11470.03    11926.92    248.90 o 
  -3  -1   6     6740.74     6726.10    156.10 o 
  -2  -1   6      689.09      650.35     20.95 o 
  -1  -1   6     3461.92     3374.94    117.38 o 
   2  -1   6      142.92       89.22     11.47 o 
   3  -1   6     6465.16     6733.89    130.02 o 
   4  -1   6      139.02      121.28     19.19 o 
   5  -1   6     2673.15     2644.70     57.42 o 
   6  -1   6     2005.66     2370.60     99.88 o 
   7  -1   6     1328.58     1252.31     76.20 o 
   8  -1   6      238.08      218.07     97.83 o 
  -8   0   6      952.82      949.85    183.49 o 
  -7   0   6     2213.03     2246.67    118.03 o 
  -6   0   6     1450.90     1338.55     67.70 o 
  -5   0   6        7.60        8.31     12.72 o 
  -4   0   6     3255.89     3319.62     88.46 o 
  -3   0   6      256.53      262.86     16.74 o 
  -2   0   6     1987.71     2450.28     55.14 o 
   0   0   6     9486.04     9836.43    204.64 o 
   1   0   6     4172.80     3870.17    102.66 o 
   2   0   6    47472.40    47757.32    627.06 o 
   3   0   6     4714.99     4798.52    116.58 o 
   4   0   6      154.73      168.60     22.98 o 
   5   0   6     3723.47     3565.47     64.15 o 
   6   0   6      853.67      806.68     41.26 o 
   7   0   6      553.42      471.84     41.18 o 
   8   0   6      447.39      497.82     39.20 o 
  -8   1   6     1663.14     1539.35    210.52 o 
  -7   1   6      812.19      816.65     42.66 o 
  -6   1   6      890.67      841.72     45.58 o 
  -4   1   6    10840.82    11616.92    724.94 o 
  -3   1   6     1839.88     1955.10     64.79 o 
  -2   1   6       25.73       18.76     20.04 o 
  -1   1   6      549.84      559.67     32.81 o 
   0   1   6      237.99      259.45     26.31 o 
   1   1   6    18816.05    19030.60    270.53 o 
   2   1   6     3349.23     3037.05     60.63 o 
   3   1   6    10511.08    10155.88    258.32 o 
   4   1   6    10500.68    10679.12    140.45 o 
   5   1   6     1177.84     1158.06     28.33 o 
   6   1   6     1022.32      999.64     29.71 o 
   7   1   6     1081.47     1246.96     85.05 o 
   8   1   6      152.90      117.48     55.26 o 
  -8   2   6       13.50        4.44     23.26 o 
  -7   2   6      200.44      158.48     94.29 o 
  -6   2   6     1987.15     1910.99     86.13 o 
  -5   2   6     3018.71     3276.50     91.57 o 
  -4   2   6     2376.56     2279.37     62.07 o 
  -3   2   6      192.78      230.69     66.73 o 
  -2   2   6    20550.31    20501.55    435.56 o 
  -1   2   6      640.28      562.54     15.69 o 
   0   2   6     9432.96     9037.12    332.41 o 
   1   2   6     4663.39     4306.89    121.27 o 
   2   2   6      483.91      436.30     43.88 o 
   3   2   6      189.96      178.24     12.40 o 
   4   2   6       50.92       42.62     11.86 o 
   5   2   6      305.32      296.88     25.19 o 
   6   2   6     3296.87     3351.38     65.07 o 
   7   2   6      809.23      862.97     65.62 o 
   8   2   6     4205.21     4186.36    100.36 o 
  -8   3   6      294.00      271.32     92.59 o 
  -7   3   6     1331.60     1372.33     97.25 o 
  -6   3   6     2142.78     1929.14    198.62 o 
  -5   3   6     1065.53     1044.17     49.55 o 
  -4   3   6      179.67      201.51     42.92 o 
  -3   3   6        1.02        6.65      9.49 o 
  -2   3   6     2540.18     2316.05     50.23 o 
  -1   3   6     2359.19     2373.52    100.56 o 
   0   3   6     9499.40     9458.10    102.75 o 
   1   3   6      691.24      640.01     34.85 o 
   2   3   6    15897.38    16076.15    241.54 o 
   3   3   6     4780.31     4880.76    185.42 o 
   4   3   6     6479.67     6418.01    141.61 o 
   5   3   6     8350.60     8527.03    203.58 o 
   6   3   6       31.38       32.05      9.27 o 
   7   3   6      260.37      255.43     79.14 o 
   8   3   6      145.83      100.81     44.39 o 
  -8   4   6      339.81      319.26    169.13 o 
  -7   4   6     1160.81     1029.45    114.73 o 
  -6   4   6       53.42       66.59     65.87 o 
  -5   4   6     5871.50     6168.27    141.02 o 
  -3   4   6    22424.62    22679.94    209.88 o 
  -2   4   6      923.63      736.18     26.84 o 
  -1   4   6      358.24      395.59     23.03 o 
   0   4   6     2646.35     2406.06    124.53 o 
   1   4   6    17866.58    17621.36    255.51 o 
   2   4   6      636.60      702.38     36.33 o 
   3   4   6       89.69       83.81     15.88 o 
   4   4   6    18683.96    18433.39    228.27 o 
   5   4   6     5272.03     5206.75     96.78 o 
   6   4   6     2096.69     2095.23     61.63 o 
   7   4   6     2227.98     2335.69     60.12 o 
   8   4   6       84.46      138.32     55.70 o 
  -8   5   6      747.38      760.59     84.03 o 
  -7   5   6     1530.90     1557.72     95.50 o 
  -6   5   6     1660.87     1822.81    100.57 o 
  -5   5   6      132.37      254.96     63.27 o 
  -4   5   6      797.35      845.59     34.19 o 
  -3   5   6     2733.29     2852.39     66.30 o 
  -2   5   6    14599.05    14561.92    218.39 o 
  -1   5   6     5971.67     5322.03    100.42 o 
   0   5   6    17411.27    16494.24    178.90 o 
   1   5   6      431.87      529.78     24.04 o 
   2   5   6     4355.47     4560.15    124.93 o 
   3   5   6     4038.99     4039.64    171.37 o 
   4   5   6      181.25      202.43     16.97 o 
   5   5   6      368.13      347.77     27.27 o 
   6   5   6     5735.70     6301.08    102.33 o 
   7   5   6     1611.77     1640.58     45.35 o 
   8   5   6     1748.05     1722.38    156.08 o 
  -7   6   6     3698.29     3684.14    150.77 o 
  -6   6   6     3665.85     3679.86    169.63 o 
  -5   6   6     1067.35     1128.37     65.56 o 
  -4   6   6      505.15      515.38     29.24 o 
  -3   6   6     2352.46     2490.63     57.02 o 
  -2   6   6     3235.27     3285.22     91.04 o 
  -1   6   6      193.24      235.65     13.79 o 
   0   6   6     2002.20     1954.25     44.37 o 
   1   6   6     3147.74     2719.20     80.99 o 
   2   6   6    31521.69    30280.76    436.30 o 
   3   6   6     4554.63     4863.18    124.92 o 
   4   6   6     8344.22     8738.94    146.78 o 
   5   6   6     6820.47     6895.49    108.76 o 
   6   6   6      261.86      298.19     23.56 o 
   7   6   6      426.12      409.94     40.46 o 
   8   6   6       45.32       48.53     36.59 o 
  -7   7   6       68.49       76.94     43.29 o 
  -6   7   6     1329.52     1214.41     74.12 o 
  -5   7   6     5801.06     5958.21    166.36 o 
  -4   7   6    10653.70    11043.10    172.98 o 
  -3   7   6     6522.78     6920.87    121.48 o 
  -2   7   6     5735.68     5639.80    265.42 o 
  -1   7   6    11469.14    11389.52    125.57 o 
   0   7   6     5439.85     5481.85     67.89 o 
   1   7   6      587.15      573.50     32.06 o 
   2   7   6     2279.88     2402.17     94.19 o 
   3   7   6     1292.91     1295.68     75.72 o 
   4   7   6     4471.59     4896.89     85.81 o 
   5   7   6     3114.66     3054.54     71.17 o 
   6   7   6      195.83      190.69     38.24 o 
   7   7   6     3713.03     3940.17    128.51 o 
   8   7   6     1523.96     1688.04     75.70 o 
  -7   8   6     1448.77     1474.90    101.06 o 
  -6   8   6     1067.83     1036.50    141.02 o 
  -5   8   6       44.49       24.95     21.10 o 
  -4   8   6      553.79      554.62     21.58 o 
  -3   8   6      554.75      540.62     37.11 o 
  -2   8   6    16479.87    16530.20    505.50 o 
  -1   8   6     2009.41     1820.42     76.03 o 
   0   8   6    10185.49     9826.08    238.57 o 
   1   8   6    15422.89    15371.66    231.08 o 
   2   8   6     4308.55     4263.57    175.33 o 
   3   8   6      562.55      574.28     36.00 o 
   4   8   6     3610.83     3843.35     86.06 o 
   5   8   6     2967.92     2901.04     64.84 o 
   6   8   6       36.73       41.27     20.37 o 
   7   8   6      848.98      877.01     52.16 o 
   8   8   6      422.58      443.55     48.97 o 
  -7   9   6     2293.40     1912.49    246.53 o 
  -6   9   6     1950.98     1870.63    182.71 o 
  -5   9   6     1417.28     1345.29     74.03 o 
  -4   9   6     2097.97     2155.98     94.76 o 
  -3   9   6     4421.75     4368.43    143.42 o 
  -2   9   6     5807.70     5786.61    131.11 o 
  -1   9   6     2820.29     2874.00     70.16 o 
   0   9   6     7933.67     7774.46    358.53 o 
   1   9   6      205.87      229.96     20.61 o 
   2   9   6       26.96       41.05     43.89 o 
   3   9   6      135.62      136.94     37.11 o 
   4   9   6      179.29      190.53     12.84 o 
   5   9   6     3574.27     3812.83    102.53 o 
   6   9   6     1454.35     1457.94     66.45 o 
   7   9   6      432.18      520.92     59.82 o 
   8   9   6      369.62      354.08     55.03 o 
  -7  10   6      337.15      266.90    103.15 o 
  -6  10   6      212.47      140.12    105.46 o 
  -5  10   6       23.98       15.14     28.62 o 
  -4  10   6      227.52      209.03     35.28 o 
  -3  10   6     4912.65     5255.76    113.72 o 
  -2  10   6       61.13       75.39     38.71 o 
  -1  10   6     3362.40     3261.82     77.75 o 
   0  10   6     4309.33     4065.64     82.60 o 
   1  10   6     3760.11     3814.66    126.94 o 
   2  10   6      141.52      183.24     82.55 o 
   3  10   6      792.09      806.31     51.89 o 
   4  10   6       65.45       56.43     10.32 o 
   5  10   6       27.51       31.98     32.18 o 
   6  10   6       77.69       90.79     37.13 o 
   7  10   6     4184.82     4384.24    195.16 o 
   8  10   6     1321.12     1359.02     66.68 o 
  -6  11   6     3692.39     3770.97    136.97 o 
  -5  11   6     2508.96     2522.28    219.60 o 
  -4  11   6      558.65      499.27     86.69 o 
  -3  11   6      167.28      164.51     14.60 o 
  -2  11   6     1245.18     1197.87     44.29 o 
  -1  11   6     2667.36     2541.35     63.83 o 
   0  11   6       91.71      109.21     38.97 o 
   1  11   6     7978.87     7921.78    187.92 o 
   2  11   6     5486.72     5337.60    136.83 o 
   3  11   6     4679.50     4377.51    157.97 o 
   4  11   6     3954.96     3990.67    140.84 o 
   5  11   6     2324.19     2362.98    123.60 o 
   6  11   6      721.92      740.33     71.57 o 
   7  11   6        6.69        0.31     12.68 o 
   8  11   6       96.40       75.76     35.71 o 
  -6  12   6      459.43      483.43     56.43 o 
  -5  12   6      476.77      418.64     51.81 o 
  -4  12   6     7398.21     7899.59    322.06 o 
  -3  12   6     8325.37     8402.67    223.68 o 
  -2  12   6      866.45      902.81     41.12 o 
  -1  12   6     4065.19     4003.95     81.62 o 
   0  12   6      301.82      196.09     57.78 o 
   1  12   6      157.18      172.68     26.84 o 
   2  12   6      147.16      158.83     23.75 o 
   3  12   6       35.00       32.96     22.48 o 
   4  12   6     7024.64     7404.80    246.14 o 
   5  12   6     1881.08     1944.31    101.45 o 
   6  12   6     1730.48     1898.97     65.68 o 
   7  12   6     1445.97     1539.02     84.45 o 
  -6  13   6      438.57      476.07     57.06 o 
  -5  13   6        1.24       16.47     25.56 o 
  -4  13   6      479.01      466.93     52.78 o 
  -3  13   6     1552.01     1543.61     80.50 o 
  -2  13   6     5890.48     5597.41    118.61 o 
  -1  13   6     4226.34     4377.27    107.49 o 
   0  13   6      881.29      874.71     53.77 o 
   1  13   6    13354.05    13123.04    326.78 o 
   2  13   6     5690.51     5520.36    177.91 o 
   3  13   6      717.40      698.68     49.98 o 
   4  13   6      167.31      124.78     95.85 o 
   5  13   6       18.28       15.68     34.14 o 
   6  13   6        4.29        4.05     19.87 o 
   7  13   6       22.66        8.14     28.25 o 
  -5  14   6     3615.97     3468.58    152.25 o 
  -4  14   6     1498.96     1704.22     94.11 o 
  -3  14   6      990.18      953.15     59.38 o 
  -2  14   6     2575.13     2485.85     67.52 o 
  -1  14   6        2.57       -0.74     13.17 o 
   0  14   6      312.60      280.13     23.86 o 
   1  14   6     5163.63     5525.23    173.67 o 
   2  14   6     1678.66     1676.05     64.80 o 
   3  14   6     2941.33     3084.24    132.93 o 
   4  14   6     1930.48     2001.08    122.38 o 
   5  14   6     2062.17     1972.13    117.69 o 
   6  14   6      138.61      141.74     56.08 o 
   7  14   6       68.63       67.11     38.60 o 
  -5  15   6      559.99      501.55    111.33 o 
  -4  15   6      764.18      701.31     84.90 o 
  -3  15   6     3675.97     3636.32    208.57 o 
  -2  15   6     5614.65     5898.00    244.30 o 
  -1  15   6     2363.22     2564.59     89.29 o 
   0  15   6      253.94      265.65     41.76 o 
   1  15   6       84.88       81.09     30.08 o 
   2  15   6      219.02      229.49     34.31 o 
   3  15   6      438.27      440.62     40.69 o 
   4  15   6     2461.49     2659.32    100.26 o 
   5  15   6      804.87      801.99     69.24 o 
   6  15   6      507.30      528.88     56.67 o 
   7  15   6     1747.06     1787.48    110.17 o 
  -4  16   6      295.89      292.48     45.90 o 
  -3  16   6      266.96      204.23    100.33 o 
  -2  16   6      444.67      492.37     46.47 o 
  -1  16   6     4190.87     4230.98    132.53 o 
   0  16   6     1627.92     1764.26     61.61 o 
   1  16   6     3571.06     3612.07    162.40 o 
   2  16   6     1042.20     1067.67     58.57 o 
   3  16   6     1545.28     1678.14     78.99 o 
   4  16   6     2256.89     2392.21    148.57 o 
   5  16   6      657.46      735.28     67.33 o 
   6  16   6      134.65      100.87     59.47 o 
  -4  17   6      658.43      611.93     85.89 o 
  -3  17   6     1452.04     1587.34     79.85 o 
  -2  17   6     3163.22     3340.90    149.25 o 
  -1  17   6     1003.91      993.42     48.04 o 
   0  17   6     1196.60     1157.80     47.46 o 
   1  17   6     1000.25      998.08     57.59 o 
   2  17   6      136.17      127.81     80.35 o 
   3  17   6      225.36      188.82    124.34 o 
   4  17   6     1139.15     1214.85     76.48 o 
   5  17   6     1540.94     1485.69    169.42 o 
   6  17   6     1277.12     1345.39     78.45 o 
  -3  18   6       37.57       38.52     43.69 o 
  -2  18   6     1473.98     1578.89     82.24 o 
  -1  18   6     4119.16     4105.13    129.70 o 
   0  18   6     2878.76     2833.23    108.19 o 
   1  18   6     1752.80     1774.14     70.12 o 
   2  18   6     2381.11     2685.45    111.22 o 
   3  18   6     1534.29     1540.83     81.15 o 
   4  18   6        1.36       -3.24     16.62 o 
   5  18   6       77.84       50.71     44.98 o 
  -2  19   6       17.61       22.37     29.35 o 
  -1  19   6      815.38      756.79     52.68 o 
   0  19   6      132.65       95.25     81.79 o 
   1  19   6     2991.61     3049.91    145.61 o 
   2  19   6     1067.40     1078.25     82.67 o 
   3  19   6      685.31      673.35    133.02 o 
   4  19   6     1622.64     1711.76     93.60 o 
  -1  20   6     1723.98     1672.91     73.78 o 
   1  20   6      135.56       73.95     59.48 o 
   2  20   6        2.98        9.71     22.33 o 
   3  20   6      206.10      154.72    118.37 o 
  -2 -16   7      974.80      948.36    133.60 o 
  -1 -16   7     1960.34     2078.83     85.38 o 
  -4 -15   7      695.34      592.89     97.71 o 
  -3 -15   7        7.89        2.25     17.77 o 
  -2 -15   7       96.76       41.05     56.81 o 
  -1 -15   7     1278.71     1240.44     63.66 o 
   1 -15   7     1275.69     1259.60     69.74 o 
   2 -15   7     3480.37     3820.67    153.22 o 
  -4 -14   7     1700.06     1566.91    135.87 o 
  -3 -14   7      606.43      517.19     98.32 o 
  -2 -14   7     2439.53     2152.77    213.61 o 
  -1 -14   7     2118.54     2133.89    136.88 o 
   0 -14   7        3.42        5.34     15.13 o 
   1 -14   7      271.05      229.69     39.09 o 
   2 -14   7       15.70        4.95     24.07 o 
   3 -14   7      184.26      191.36     45.69 o 
  -5 -13   7      193.22      181.54    113.63 o 
  -4 -13   7      496.47      470.30     60.72 o 
  -3 -13   7     1160.08     1235.02    104.49 o 
  -2 -13   7     3946.18     4090.66    249.40 o 
  -1 -13   7     3360.00     3483.73    247.96 o 
   0 -13   7     1084.14     1097.54     48.84 o 
   1 -13   7     5206.68     5185.92    189.73 o 
   2 -13   7     2449.53     2564.90    103.71 o 
   3 -13   7      936.49      964.96     78.42 o 
   4 -13   7        2.26        9.18     37.69 o 
  -6 -12   7     1751.87     1789.88    111.90 o 
  -5 -12   7      629.03      592.70     75.63 o 
  -4 -12   7     2791.53     2735.14    123.02 o 
  -3 -12   7      987.45      813.94     77.70 o 
  -1 -12   7      312.21      269.40     48.91 o 
   0 -12   7     1710.51     1604.40     50.87 o 
   1 -12   7     1359.26     1373.60     58.86 o 
   2 -12   7      247.99      217.98    136.45 o 
   3 -12   7     2469.38     2558.29    113.19 o 
   4 -12   7      720.39      724.09     65.34 o 
  -6 -11   7      380.92      379.13     85.16 o 
  -5 -11   7     1077.03      940.60    174.44 o 
  -4 -11   7     1267.36     1375.68     88.26 o 
  -3 -11   7      159.56      180.67     80.03 o 
  -2 -11   7     4055.57     4131.52    164.29 o 
  -1 -11   7     2399.90     2381.16     73.87 o 
   0 -11   7      878.53      913.76     59.66 o 
   1 -11   7      313.18      293.19     31.21 o 
   2 -11   7       25.42       17.91     27.51 o 
   3 -11   7      118.94       70.92     46.94 o 
   4 -11   7       12.66       16.10     34.57 o 
   5 -11   7     1199.01     1097.54    103.71 o 
  -6 -10   7      199.58      228.97    144.99 o 
  -5 -10   7      179.90      193.23    138.45 o 
  -4 -10   7      211.12      230.66    141.86 o 
  -3 -10   7      348.59      318.47     67.06 o 
  -2 -10   7      257.34      246.12     20.53 o 
  -1 -10   7     1208.45     1221.68    100.96 o 
   0 -10   7     1279.16     1302.64     39.75 o 
   1 -10   7     2819.81     2966.77     75.07 o 
   2 -10   7     3502.20     3345.32    179.51 o 
   3 -10   7     1900.41     1817.97     79.62 o 
   4 -10   7      303.27      269.75    128.22 o 
   5 -10   7      553.48      530.38    109.97 o 
  -7  -9   7       11.58        7.71      9.66 o 
  -6  -9   7      946.32      879.88     50.95 o 
  -5  -9   7     3819.68     3936.80    107.29 o 
  -4  -9   7     6105.88     6214.77    158.32 o 
  -3  -9   7       45.85       39.47     17.36 o 
  -2  -9   7      120.40      134.25     20.87 o 
  -1  -9   7     1651.04     1620.34     62.77 o 
   0  -9   7     2391.86     2335.95     80.00 o 
   1  -9   7     2926.88     3039.07    133.20 o 
   2  -9   7      969.05      914.30     42.81 o 
   3  -9   7     1488.12     1405.02     80.84 o 
   4  -9   7     1174.39     1221.93     70.50 o 
   5  -9   7     4827.53     5132.67    188.84 o 
   6  -9   7     2488.95     2214.82    194.10 o 
  -7  -8   7     1075.47      891.74     83.35 o 
  -6  -8   7      679.35      603.69     85.73 o 
  -5  -8   7      148.17      145.06     56.87 o 
  -4  -8   7     1779.62     1651.95     90.92 o 
  -3  -8   7      413.67      416.94     16.93 o 
  -2  -8   7    10765.32    10923.56    162.56 o 
  -1  -8   7    10731.07    10803.99    170.32 o 
   0  -8   7     1167.50     1144.38     41.25 o 
   1  -8   7     1591.68     1690.77     47.33 o 
   2  -8   7    12046.35    12314.40    597.95 o 
   3  -8   7      362.45      311.04     26.94 o 
   4  -8   7       80.72       71.37     37.68 o 
   5  -8   7       11.87       20.01     19.83 o 
   6  -8   7      289.58      270.39     74.74 o 
  -7  -7   7     3657.75     3674.25    103.70 o 
  -6  -7   7      989.38      974.28     44.35 o 
  -5  -7   7     3534.59     3418.05    102.48 o 
  -4  -7   7      754.68      711.01     40.58 o 
  -3  -7   7     2441.20     2398.18     69.86 o 
  -2  -7   7      210.53      193.58     32.35 o 
  -1  -7   7      122.45      107.31     12.45 o 
   0  -7   7       83.32       77.46     40.86 o 
   1  -7   7    10175.52    10173.02    280.44 o 
   2  -7   7     1360.18     1294.48     30.37 o 
   3  -7   7     8186.33     8532.21    437.10 o 
   4  -7   7     4028.97     4196.36    182.31 o 
   5  -7   7      543.96      539.79     45.44 o 
   6  -7   7      794.22      789.92     58.01 o 
  -7  -6   7      529.00      481.54     41.85 o 
  -6  -6   7      173.83      198.85     30.50 o 
  -5  -6   7     4189.94     4288.92    138.18 o 
  -4  -6   7     5059.89     4948.40    215.93 o 
  -3  -6   7     7767.60     7981.58    243.51 o 
  -2  -6   7     3323.17     3262.92     76.92 o 
  -1  -6   7     9964.69     9968.24    133.21 o 
   0  -6   7     1010.80     1030.27     39.27 o 
   1  -6   7        7.95       10.59      6.05 o 
   2  -6   7       12.63       22.46     10.69 o 
   3  -6   7     5927.64     5739.72    102.34 o 
   4  -6   7      217.57      209.56     54.12 o 
   5  -6   7     2574.57     2487.16     71.58 o 
   6  -6   7     2117.49     2136.07     80.18 o 
   7  -6   7     1441.67     1471.93     92.62 o 
  -8  -5   7      427.10      440.11     53.16 o 
  -7  -5   7      742.53      733.86     56.40 o 
  -6  -5   7     1634.24     1611.36     68.44 o 
  -4  -5   7      508.41      499.98     33.85 o 
  -3  -5   7     2010.23     2076.32     63.94 o 
  -2  -5   7    11295.48    10776.69    194.35 o 
  -1  -5   7     9588.36     9399.14     92.11 o 
   1  -5   7     1822.25     1961.98     36.86 o 
   2  -5   7     2391.37     2466.80     44.94 o 
   3  -5   7     1626.72     1535.94     31.72 o 
   4  -5   7     1270.76     1162.45     45.41 o 
   5  -5   7       51.04       32.83     23.37 o 
   6  -5   7      768.88      841.33     46.05 o 
   7  -5   7      300.75      223.82     99.85 o 
  -8  -4   7     3068.38     2981.22    136.63 o 
  -7  -4   7     1093.33     1113.22     56.08 o 
  -6  -4   7       42.24       53.19     31.71 o 
  -5  -4   7     6644.61     6760.55    250.84 o 
  -4  -4   7    10737.91    11080.14    583.16 o 
  -3  -4   7     3697.93     3899.36     90.82 o 
  -1  -4   7     7355.20     7272.17    162.58 o 
   0  -4   7      493.64      501.76     46.50 o 
   1  -4   7       37.26       61.36      9.21 o 
   2  -4   7     4956.52     5033.05     75.04 o 
   3  -4   7     1777.75     1780.15     59.61 o 
   4  -4   7     1782.77     1707.63     63.16 o 
   5  -4   7     1951.12     1915.78     96.98 o 
   6  -4   7     4243.70     4129.06    172.54 o 
   7  -4   7     2627.81     2639.34     97.85 o 
  -8  -3   7      642.71      543.39     40.11 o 
  -7  -3   7        7.21       22.17     14.35 o 
  -6  -3   7      125.72       93.34     41.19 o 
  -5  -3   7     9530.15    10285.91    297.85 o 
  -4  -3   7     2253.77     2232.94     57.86 o 
  -3  -3   7     5111.56     5436.24    111.28 o 
  -2  -3   7     2869.22     2659.43    107.04 o 
  -1  -3   7    13265.16    12573.96    220.41 o 
   0  -3   7    16607.38    18361.94    267.69 o 
   1  -3   7       83.62      111.51      8.86 o 
   2  -3   7    20410.80    20689.72    243.47 o 
   3  -3   7      742.54      699.10     27.00 o 
   4  -3   7      116.81      119.21     23.64 o 
   5  -3   7      102.34      106.98     35.50 o 
   6  -3   7      294.82      282.19     47.38 o 
   7  -3   7      747.04      716.16     49.27 o 
  -8  -2   7     1895.17     1804.61     84.03 o 
  -7  -2   7     3660.26     3668.40    140.26 o 
  -6  -2   7     4337.99     4255.00    134.83 o 
  -5  -2   7     2057.99     2095.93    109.46 o 
  -4  -2   7      456.22      460.02     34.60 o 
  -3  -2   7        8.12       12.24     16.42 o 
  -2  -2   7        8.92       21.81      9.57 o 
  -1  -2   7      300.10      379.47     20.62 o 
   0  -2   7     1999.38     2002.89     90.57 o 
   1  -2   7       82.72       70.30      9.85 o 
   2  -2   7     8224.46     7938.08    119.97 o 
   4  -2   7    15085.14    14707.93    312.91 o 
   5  -2   7      886.91      819.12     39.35 o 
   6  -2   7      131.57       93.39     47.89 o 
   7  -2   7      146.31      181.12     64.32 o 
   8  -2   7       65.08       61.22     45.43 o 
  -8  -1   7       54.49       14.20     37.68 o 
  -7  -1   7      802.89      777.69     58.41 o 
  -6  -1   7     1102.18     1525.70    121.82 o 
  -5  -1   7      104.54      116.60     48.91 o 
  -4  -1   7     1699.64     1613.45     68.92 o 
  -3  -1   7     4935.30     5111.15    190.71 o 
  -2  -1   7    16574.22    16514.79    568.82 o 
  -1  -1   7    10420.17     9929.59    186.39 o 
   0  -1   7      404.90      398.74     28.31 o 
   1  -1   7     3563.35     3663.68    151.83 o 
   2  -1   7      151.67      153.04     20.63 o 
   3  -1   7     4794.91     4840.50    118.86 o 
   4  -1   7     6130.99     6104.24     98.76 o 
   5  -1   7      454.94      462.39     22.14 o 
   6  -1   7     2576.41     2979.30     98.12 o 
   7  -1   7     2405.17     2422.84     92.72 o 
   8  -1   7      779.53      864.36     59.39 o 
  -8   0   7      995.85     1035.05    118.19 o 
  -7   0   7     1074.10      990.99     64.81 o 
  -6   0   7     1175.23     1086.26     61.39 o 
  -5   0   7      287.65      237.88     30.94 o 
  -4   0   7      155.54      155.41     18.98 o 
  -2   0   7    13963.67    13550.19    543.37 o 
  -1   0   7    18992.14    17768.16    180.14 o 
   0   0   7    32177.72    32163.33    424.77 o 
   1   0   7    23990.28    24264.73    345.16 o 
   2   0   7       61.42       79.57     43.19 o 
   3   0   7      243.99      240.59     18.38 o 
   4   0   7     1533.98     1480.59     42.77 o 
   5   0   7     1420.00     1393.93     31.61 o 
   6   0   7      623.69      619.45     40.72 o 
   7   0   7     3241.11     3367.73    148.31 o 
   8   0   7     1164.01     1211.22    122.25 o 
  -8   1   7     1388.27     1239.20    231.46 o 
  -7   1   7     3109.30     3012.09    113.88 o 
  -6   1   7     5417.41     5541.59    157.30 o 
  -5   1   7     3500.55     4003.64    345.75 o 
  -4   1   7     5449.76     5520.62    278.23 o 
  -3   1   7     4471.92     4556.46    118.18 o 
  -2   1   7    12722.10    13223.81    659.54 o 
  -1   1   7     2797.85     2931.39     96.72 o 
   1   1   7    18785.79    18886.43    274.01 o 
   2   1   7    11543.96    11145.71    166.93 o 
   3   1   7     7193.46     7059.19    177.20 o 
   4   1   7     5462.36     5276.14     85.92 o 
   5   1   7     2708.74     2649.71     60.78 o 
   6   1   7     1114.99     1067.99     80.82 o 
   7   1   7      448.87      400.39     42.40 o 
   8   1   7      632.17      590.24     73.34 o 
  -8   2   7        4.93       27.34     46.91 o 
  -7   2   7      117.44      118.30     56.82 o 
  -6   2   7      446.90      422.57     36.36 o 
  -5   2   7     4657.68     4702.81    122.09 o 
  -4   2   7    29928.40    31724.06    814.42 o 
  -3   2   7    12349.18    11721.20    187.01 o 
  -2   2   7    13289.52    13044.88    279.97 o 
  -1   2   7     4553.27     4309.13    170.34 o 
   0   2   7       96.35       74.11     10.76 o 
   1   2   7     8059.10     7440.17    123.44 o 
   2   2   7     8684.86     9856.47    157.33 o 
   3   2   7     5550.46     5615.97    108.76 o 
   4   2   7     1939.18     1918.68     41.67 o 
   5   2   7      160.92      173.95     28.55 o 
   6   2   7     3821.23     3874.47     75.73 o 
   7   2   7     1256.24     1233.36     88.89 o 
   8   2   7      353.04      451.99     55.75 o 
  -8   3   7     1825.86     1747.50     95.33 o 
  -7   3   7     1424.21     1424.59     78.59 o 
  -6   3   7     2954.67     2821.38    168.59 o 
  -5   3   7     2826.56     2823.35     79.46 o 
  -4   3   7       20.29       21.84     13.39 o 
  -3   3   7     1853.05     1863.06     47.49 o 
  -2   3   7     3620.41     3675.67     95.36 o 
  -1   3   7      215.23      139.50     12.43 o 
   0   3   7     4206.33     4435.77    106.80 o 
   1   3   7    25432.74    23167.21    330.92 o 
   2   3   7     3133.14     2693.35     96.52 o 
   3   3   7      967.24      944.72     30.11 o 
   4   3   7       27.09       33.90     17.02 o 
   5   3   7     4557.97     5017.95    208.11 o 
   6   3   7      257.54      243.69     24.46 o 
   7   3   7      187.76      202.79     36.44 o 
   8   3   7      652.79      599.04     44.07 o 
  -8   4   7      105.52      101.21     54.76 o 
  -7   4   7      707.18      689.53    173.19 o 
  -6   4   7     4219.94     4159.38    162.27 o 
  -5   4   7     5736.99     5670.15    271.29 o 
  -4   4   7     1242.75     1216.78     58.30 o 
  -3   4   7     1490.08     1460.85     44.44 o 
  -2   4   7      107.70       81.36     29.69 o 
  -1   4   7    12885.61    12718.23    273.30 o 
   0   4   7       25.89       31.54     17.88 o 
   1   4   7     2502.39     2272.97     96.36 o 
   2   4   7      111.68       85.11     20.22 o 
   3   4   7     7385.86     7459.29    103.18 o 
   4   4   7    11998.39    11965.87    409.09 o 
   5   4   7     2414.49     2490.67     67.16 o 
   6   4   7      265.70      296.16     28.84 o 
   7   4   7     1533.17     1558.78     59.63 o 
   8   4   7     1909.68     1975.13    132.94 o 
  -8   5   7      750.87      801.45    120.59 o 
  -7   5   7      252.02      240.21    109.29 o 
  -6   5   7        2.07       -5.61     34.99 o 
  -5   5   7       39.55       38.04     20.61 o 
  -4   5   7      363.83      355.68     29.19 o 
  -3   5   7     3834.24     4139.22     83.73 o 
  -2   5   7    15716.59    15556.00    165.50 o 
  -1   5   7     6291.56     5899.47    203.72 o 
   0   5   7      649.02      569.58     26.92 o 
   2   5   7     7190.27     7307.62    126.13 o 
   3   5   7     2687.83     2760.50     59.01 o 
   4   5   7     1066.94     1167.96     36.72 o 
   5   5   7      292.20      276.46     21.53 o 
   6   5   7       98.59       88.28     27.34 o 
   7   5   7      706.88      719.61     37.99 o 
   8   5   7     1360.77     1467.29    127.19 o 
  -7   6   7      873.18      919.63     75.32 o 
  -6   6   7     3961.36     4327.71    138.81 o 
  -5   6   7     3665.93     3812.80     85.87 o 
  -4   6   7     3940.93     4085.31     84.00 o 
  -3   6   7     2223.12     2347.73     57.14 o 
  -2   6   7      746.07      771.59     41.21 o 
  -1   6   7       94.53      113.36     12.46 o 
   0   6   7     1275.74     1174.69     42.23 o 
   1   6   7    15914.25    15410.05    242.15 o 
   2   6   7    11839.93    11295.99    181.98 o 
   3   6   7    13796.37    13534.42    208.90 o 
   4   6   7    12428.97    12672.94    375.73 o 
   5   6   7     5977.83     6416.59    110.03 o 
   6   6   7     2219.92     2283.69     66.76 o 
   7   6   7      347.28      432.68     57.60 o 
   8   6   7      178.75      216.66    120.42 o 
  -7   7   7      123.88       83.81     70.47 o 
  -6   7   7       61.07       52.57     46.82 o 
  -5   7   7     1784.32     1893.75    120.75 o 
  -4   7   7     5030.51     5232.80    114.95 o 
  -3   7   7    17994.08    18030.62    249.13 o 
  -2   7   7    49537.23    49627.34  19655.65 o 
  -1   7   7    11087.92    10168.88    170.09 o 
   0   7   7    14151.33    13823.82    160.73 o 
   1   7   7     4226.06     4754.98    172.07 o 
   2   7   7      653.46      643.70     32.94 o 
   3   7   7     3487.82     3704.30    134.38 o 
   4   7   7      386.66      362.34     21.57 o 
   5   7   7     2395.77     2369.84     60.03 o 
   6   7   7     3258.20     3385.63     85.08 o 
   7   7   7     2097.41     2084.28     66.76 o 
   8   7   7      568.15      582.90     63.97 o 
  -7   8   7     3378.56     3491.86    149.75 o 
  -6   8   7      526.45      523.07     72.61 o 
  -5   8   7     4178.23     4348.95    186.26 o 
  -4   8   7       53.14       51.90     26.32 o 
  -3   8   7      118.03      123.88     19.17 o 
  -2   8   7     4506.26     4449.21     90.84 o 
  -1   8   7    13644.96    14088.01    142.25 o 
   0   8   7     1102.56     1000.63     43.76 o 
   1   8   7    12152.79    11330.73    206.91 o 
   2   8   7    16449.66    15694.09    235.99 o 
   3   8   7     3758.77     4128.76    121.18 o 
   4   8   7       13.00       18.64     11.34 o 
   5   8   7      220.94      212.87     20.78 o 
   6   8   7       53.46       54.72     28.76 o 
   7   8   7      620.41      600.45     41.51 o 
   8   8   7      568.39      574.02     45.09 o 
  -7   9   7      911.55      796.78     69.20 o 
  -6   9   7     1752.32     1860.80    102.76 o 
  -5   9   7     8191.52     8459.46    310.29 o 
  -4   9   7     2190.35     2174.85     95.38 o 
  -3   9   7     2873.65     2923.36     73.87 o 
  -2   9   7     1473.56     1570.77     45.37 o 
  -1   9   7      153.99      171.09     24.63 o 
   0   9   7       91.38       51.95     35.19 o 
   1   9   7    11060.59    10911.99    248.99 o 
   2   9   7      410.00      325.94     27.58 o 
   3   9   7     5249.15     5399.08    176.49 o 
   4   9   7     8877.25     9557.26    259.38 o 
   5   9   7     2297.76     2435.20     90.70 o 
   6   9   7      325.43      321.25     86.20 o 
   7   9   7      335.70      313.34     58.99 o 
   8   9   7      136.37      117.76     57.00 o 
  -7  10   7       48.75       36.49     51.80 o 
  -6  10   7      322.92      250.25    148.83 o 
  -5  10   7     1007.34      931.19     83.92 o 
  -4  10   7      402.02      419.35     84.98 o 
  -3  10   7     1093.28     1206.41     34.02 o 
  -2  10   7     9908.50     9888.39    389.42 o 
  -1  10   7     7986.71     8010.39    610.66 o 
   0  10   7     3054.79     2987.43     93.14 o 
   1  10   7      396.94      424.88     37.36 o 
   2  10   7     8021.50     7258.28    214.10 o 
   3  10   7      268.84      310.04     48.25 o 
   4  10   7       29.52       26.37     14.97 o 
   5  10   7     2890.68     2888.72    109.37 o 
   6  10   7     2170.04     2249.82     79.43 o 
   7  10   7      238.24      258.60     59.43 o 
   8  10   7      958.06      923.10     59.50 o 
  -6  11   7     1055.11      876.23    151.72 o 
  -5  11   7      729.68      750.53     60.43 o 
  -4  11   7      937.21      896.90     64.34 o 
  -3  11   7       97.16      109.42     57.63 o 
  -2  11   7       50.42       81.81     34.74 o 
  -1  11   7      142.78      127.73     13.77 o 
   0  11   7     5173.53     4890.00    152.32 o 
   1  11   7    10006.90     9933.38    213.80 o 
   2  11   7     2942.08     3077.42    103.76 o 
   3  11   7     3273.83     3146.80    157.96 o 
   4  11   7     5376.38     5229.32    181.73 o 
   5  11   7     2368.63     2348.57    106.17 o 
   6  11   7      519.05      561.88     56.87 o 
   7  11   7      490.74      433.31     84.64 o 
   8  11   7       36.61       31.62     26.80 o 
  -6  12   7      157.57      129.47    134.70 o 
  -5  12   7     1888.95     1926.33    175.23 o 
  -4  12   7     1241.45     1185.71     73.47 o 
  -3  12   7      883.23      870.59    109.66 o 
  -2  12   7     7452.32     7274.80    231.16 o 
  -1  12   7     4779.04     4660.84    205.40 o 
   0  12   7     2925.73     2942.17     85.28 o 
   1  12   7     2049.81     1956.19    114.50 o 
   2  12   7       62.36       70.58     56.45 o 
   3  12   7      300.62      304.78     41.46 o 
   4  12   7      541.71      578.99     54.57 o 
   5  12   7     2361.66     2365.17    118.68 o 
   6  12   7     1558.64     1710.86     69.50 o 
   7  12   7     2234.97     2481.04    103.22 o 
  -6  13   7      599.63      544.25    112.12 o 
  -5  13   7      364.31      288.21    106.91 o 
  -4  13   7      985.04      966.55    106.51 o 
  -3  13   7      428.28      393.30     50.68 o 
  -2  13   7     1091.61     1076.64     66.35 o 
  -1  13   7      695.91      643.43     37.10 o 
   0  13   7    10034.06    10395.52    223.50 o 
   1  13   7     4041.86     4211.70    124.79 o 
   2  13   7     2567.24     2606.36    142.87 o 
   3  13   7     2931.11     2780.35    138.02 o 
   4  13   7     2043.07     1920.71    141.91 o 
   5  13   7       55.56       36.40     39.61 o 
   6  13   7     2115.62     2185.57    114.87 o 
   7  13   7      649.90      660.52     59.57 o 
  -5  14   7     2204.26     2102.36     94.05 o 
  -4  14   7     3861.29     3732.95    240.60 o 
  -3  14   7     1052.22     1122.45    133.04 o 
  -2  14   7     1226.90     1233.16     58.65 o 
  -1  14   7       51.71       44.55     16.77 o 
   0  14   7        5.10        5.01      8.67 o 
   1  14   7     1756.66     1896.32     72.60 o 
   2  14   7     8663.24     7964.76    238.76 o 
   3  14   7     4154.39     3880.24    197.27 o 
   4  14   7     4727.67     5221.28    215.69 o 
   5  14   7     2913.32     2774.70    171.16 o 
   6  14   7     1119.83     1054.53     60.91 o 
   7  14   7     1031.04     1024.32    100.11 o 
  -5  15   7     1765.08     1735.23     90.12 o 
  -4  15   7     1467.21     1450.01    114.20 o 
  -3  15   7     3967.81     3787.36    211.22 o 
  -2  15   7     1085.75     1061.06     62.35 o 
  -1  15   7     6808.54     7116.71    202.97 o 
   0  15   7     4781.04     4676.42    135.13 o 
   1  15   7     1132.39     1023.32     57.75 o 
   3  15   7      293.60      346.19     44.10 o 
   4  15   7      302.09      344.91    119.30 o 
   5  15   7      968.42      880.90     90.07 o 
   6  15   7     1339.29     1388.89     99.95 o 
   7  15   7     1329.17     1360.64     93.63 o 
  -4  16   7      158.85      143.05     84.82 o 
  -3  16   7       12.76        7.63     16.29 o 
  -2  16   7     1720.45     1820.16     87.50 o 
  -1  16   7      145.46       99.31     56.99 o 
   0  16   7      612.61      753.76     45.35 o 
   1  16   7     9462.68    10029.20    332.18 o 
   2  16   7     5114.18     5095.09    174.70 o 
   3  16   7     1472.55     1333.95    113.15 o 
   4  16   7     3662.86     3685.25    211.06 o 
   5  16   7      293.55      264.04     63.59 o 
   6  16   7      295.99      336.94    118.07 o 
  -4  17   7     2610.98     2685.87    109.12 o 
  -3  17   7     1627.35     1749.10     82.18 o 
  -2  17   7     1126.36     1232.67     76.78 o 
  -1  17   7     2280.61     2372.48     96.65 o 
   0  17   7       25.72       47.16     27.34 o 
   1  17   7     2641.73     2518.48    168.48 o 
   2  17   7      526.59      498.60     49.94 o 
   3  17   7     1796.74     1756.90     87.92 o 
   4  17   7     1272.61     1240.00     66.83 o 
   5  17   7      131.27      119.56     86.22 o 
   6  17   7     1904.74     1914.90    145.38 o 
  -3  18   7      542.42      596.37     53.90 o 
  -2  18   7     1250.94     1440.55     72.10 o 
  -1  18   7      894.70      914.75     65.74 o 
   0  18   7     1319.95     1278.72     70.05 o 
   1  18   7     2746.85     2672.48    174.64 o 
   2  18   7      470.84      457.41     47.70 o 
   3  18   7      575.28      616.41    114.43 o 
   4  18   7      164.03      157.33    110.36 o 
   5  18   7        1.67        6.44     19.66 o 
  -2  19   7      160.84      126.61    112.73 o 
  -1  19   7       90.43      109.07     69.26 o 
   0  19   7      932.97      962.91     57.81 o 
   1  19   7       68.02       47.90     44.52 o 
   2  19   7     1023.60     1050.30     60.72 o 
   3  19   7     3080.11     3001.98    113.43 o 
   4  19   7     2386.84     2287.97    144.28 o 
  -1  20   7      766.33      760.90     79.62 o 
   1  20   7      253.08      270.71     32.69 o 
   2  20   7      695.93      648.64     74.99 o 
   3  20   7       21.83       22.52     29.89 o 
  -3 -15   8        1.44       -5.02     34.17 o 
  -2 -15   8      414.53      295.40    193.04 o 
  -1 -15   8       97.47       87.10     82.72 o 
   1 -15   8     1222.06     1206.64     86.54 o 
  -4 -14   8     1902.20     2017.58    114.09 o 
  -3 -14   8     2362.29     2208.80     95.34 o 
  -2 -14   8      275.72      250.25     82.20 o 
  -1 -14   8     1423.83     1319.92     90.11 o 
   0 -14   8      103.74       55.46     51.71 o 
   1 -14   8      217.11      158.23     74.15 o 
   2 -14   8       71.11       84.93     35.38 o 
  -5 -13   8      131.36       91.14     84.13 o 
  -4 -13   8      147.73       90.06     92.22 o 
  -3 -13   8     1324.52     1279.46    172.64 o 
  -2 -13   8     2224.51     2068.35     94.31 o 
  -1 -13   8     3363.17     3604.40    168.99 o 
   0 -13   8     1822.52     1784.46     60.71 o 
   1 -13   8     1356.26     1340.00     67.51 o 
   2 -13   8      886.43      829.60     63.76 o 
   3 -13   8      492.70      503.30     53.33 o 
  -5 -12   8     4387.78     4488.73    129.94 o 
  -4 -12   8     2051.92     2192.20    104.77 o 
  -3 -12   8       33.87       -3.68     35.00 o 
  -2 -12   8      403.78      320.05     68.21 o 
  -1 -12   8      279.55      198.65     67.06 o 
   0 -12   8      549.21      545.96     35.99 o 
   1 -12   8      675.49      618.08     40.37 o 
   2 -12   8     2918.65     2943.13    171.58 o 
   3 -12   8     1555.22     1544.96     81.70 o 
   4 -12   8      717.79      688.31     63.57 o 
  -6 -11   8      342.07      351.61    116.89 o 
  -5 -11   8     1967.55     1920.39     91.31 o 
  -4 -11   8      993.56      942.36     90.70 o 
  -3 -11   8     6869.35     7269.07    179.37 o 
  -2 -11   8      897.12      942.77     96.21 o 
  -1 -11   8      430.31      495.20     36.29 o 
   0 -11   8      407.59      413.34     46.47 o 
   1 -11   8      352.59      376.02     32.80 o 
   2 -11   8       46.39       77.18     42.28 o 
   3 -11   8      861.29      787.83     74.20 o 
   4 -11   8     1839.11     1917.91    102.62 o 
  -6 -10   8      823.99      719.72     78.79 o 
  -5 -10   8      147.05      148.45    134.07 o 
  -4 -10   8       14.93       19.46     25.10 o 
  -3 -10   8     1788.79     1761.69    134.73 o 
  -2 -10   8     1669.20     1616.07     73.13 o 
  -1 -10   8     6771.39     6949.60    210.70 o 
   0 -10   8     2882.56     3115.95    115.05 o 
   1 -10   8     2896.57     3258.72    216.86 o 
   2 -10   8     3329.37     3262.40    208.65 o 
   3 -10   8      232.32      233.42     46.65 o 
   4 -10   8     2435.98     2582.30    113.30 o 
   5 -10   8        2.83       28.23     37.07 o 
  -7  -9   8     2350.77     2231.25    101.80 o 
  -6  -9   8     1514.74     1460.64     79.33 o 
  -5  -9   8     1722.36     1610.56     89.18 o 
  -4  -9   8     3135.07     3283.45    210.04 o 
  -3  -9   8     1673.12     1668.61    116.45 o 
  -2  -9   8     5785.69     5511.05     92.02 o 
  -1  -9   8      104.72       96.68     37.84 o 
   0  -9   8      700.64      690.73     35.44 o 
   1  -9   8      984.68      931.12     37.43 o 
   2  -9   8       17.22       22.34     19.84 o 
   3  -9   8     3252.64     3195.71    148.12 o 
   4  -9   8     1317.37     1254.64     85.47 o 
   5  -9   8       26.93       16.63     21.22 o 
  -7  -8   8      738.39      633.68     71.22 o 
  -6  -8   8       59.25       47.23     36.97 o 
  -5  -8   8      720.43      661.21     52.65 o 
  -4  -8   8      589.27      567.68     36.13 o 
  -3  -8   8     1051.36     1101.34     58.94 o 
  -2  -8   8     3507.40     3549.97     90.97 o 
  -1  -8   8     4507.76     4441.80    105.45 o 
   0  -8   8     4745.19     4595.73    104.15 o 
   1  -8   8     2316.08     2359.02     70.65 o 
   2  -8   8       13.50       15.81     14.33 o 
   3  -8   8      609.70      548.63     64.57 o 
   4  -8   8       26.54       46.01     22.41 o 
   5  -8   8        6.25       16.78     31.25 o 
   6  -8   8      551.80      553.69    108.79 o 
  -7  -7   8      881.67      947.67     49.78 o 
  -5  -7   8     1832.91     1757.07     60.22 o 
  -4  -7   8     6978.63     6808.25    188.45 o 
  -3  -7   8      394.14      356.27     32.21 o 
  -2  -7   8      549.10      495.93     46.46 o 
  -1  -7   8     3437.02     3662.16    129.83 o 
   0  -7   8     3128.65     3148.16    102.52 o 
   1  -7   8     1166.87     1107.48     37.18 o 
   2  -7   8      800.05      829.62     43.74 o 
   3  -7   8    10537.26    10625.44    279.37 o 
   4  -7   8     2545.41     2567.80    122.84 o 
   5  -7   8     1681.64     1674.74    122.17 o 
   6  -7   8       58.19       73.63     45.14 o 
  -7  -6   8       62.53       50.57     23.28 o 
  -6  -6   8       13.08       21.68     19.39 o 
  -5  -6   8     1463.08     1484.71     61.67 o 
  -4  -6   8     5048.47     5370.46    138.45 o 
  -3  -6   8     6869.39     7042.19    121.01 o 
  -2  -6   8    16401.88    15811.20    412.38 o 
  -1  -6   8     3605.36     3638.17     83.97 o 
   0  -6   8     1070.43     1154.06     44.65 o 
   1  -6   8      888.05      883.44     50.74 o 
   2  -6   8     1250.77     1236.38     23.55 o 
   3  -6   8       61.74       59.26     16.90 o 
   4  -6   8     4718.08     5001.43    315.57 o 
   5  -6   8     4587.49     4609.93    166.26 o 
   6  -6   8     2452.71     2440.11    130.61 o 
   7  -6   8     1401.99     1318.00    161.50 o 
  -7  -5   8      887.26      860.05     96.72 o 
  -6  -5   8     1700.79     1618.71     58.87 o 
  -5  -5   8       83.98       66.54     60.79 o 
  -4  -5   8      214.93      175.45     30.23 o 
  -3  -5   8     5336.55     5556.74    171.99 o 
  -2  -5   8     2175.61     2132.34     54.72 o 
  -1  -5   8     8602.02     8563.26    112.69 o 
   0  -5   8    21153.90    22058.31   1171.58 o 
   1  -5   8    23518.76    23097.93   1122.21 o 
   2  -5   8     2603.15     2499.22     52.28 o 
   3  -5   8     1451.23     1500.76     32.26 o 
   4  -5   8      392.32      408.24     31.19 o 
   5  -5   8     1833.25     1736.47    111.72 o 
   6  -5   8      372.79      414.95     49.75 o 
   7  -5   8      706.98      672.06     60.02 o 
  -8  -4   8       47.11       36.64     31.84 o 
  -7  -4   8      650.87      649.70     53.30 o 
  -6  -4   8    12918.54    13090.85    223.85 o 
  -5  -4   8     6068.47     6400.97    309.43 o 
  -4  -4   8     7653.52     7458.16    177.76 o 
  -3  -4   8      471.08      470.47     22.74 o 
  -2  -4   8     7634.69     7633.97    369.69 o 
  -1  -4   8     2371.09     2269.04     82.83 o 
   0  -4   8     2520.84     2871.81     94.89 o 
   1  -4   8     1299.12     1178.62     90.52 o 
   2  -4   8     3688.71     3901.34     83.65 o 
   3  -4   8     6918.40     7068.90    158.86 o 
   4  -4   8     7399.01     7389.72    218.85 o 
   5  -4   8      648.98      676.54     42.87 o 
   6  -4   8      121.78      108.18     50.70 o 
   7  -4   8      484.72      554.67     43.74 o 
  -8  -3   8       62.67       22.08     17.97 o 
  -7  -3   8        8.35       40.89     54.62 o 
  -6  -3   8        1.47       12.49     31.63 o 
  -5  -3   8       25.44       33.49     22.50 o 
  -4  -3   8     9725.81     8969.55    220.00 o 
  -3  -3   8     6008.65     5454.32    127.83 o 
  -2  -3   8    13661.02    13399.96    173.24 o 
  -1  -3   8      475.29      427.43     12.86 o 
   0  -3   8    11332.02    11820.77    205.51 o 
   1  -3   8    14592.69    15315.87    136.95 o 
   2  -3   8      115.69      118.39     12.77 o 
   3  -3   8     1127.71     1090.99     32.72 o 
   4  -3   8      316.17      283.59     17.53 o 
   5  -3   8      487.05      492.49     33.70 o 
   6  -3   8     2307.54     2248.90     82.59 o 
   7  -3   8      571.60      544.18     39.21 o 
  -8  -2   8      848.28      727.09     70.99 o 
  -7  -2   8     3089.23     3194.76    154.78 o 
  -6  -2   8      137.51      160.30     72.59 o 
  -5  -2   8     2233.11     2196.97     88.60 o 
  -3  -2   8     4708.89     4870.30     99.69 o 
  -2  -2   8      464.63      464.80     41.28 o 
  -1  -2   8     3507.99     3665.03    137.03 o 
   0  -2   8    13161.21    12889.83    200.00 o 
   1  -2   8     9877.79     9719.17    285.87 o 
   2  -2   8      296.50      302.80     14.88 o 
   3  -2   8     3604.07     3446.89     67.36 o 
   4  -2   8      929.85      934.37     29.73 o 
   5  -2   8      326.28      294.43     33.32 o 
   6  -2   8      870.37      830.24     51.54 o 
   7  -2   8      213.19      151.71     81.51 o 
  -8  -1   8      196.62      282.37    172.92 o 
  -7  -1   8      325.01      299.68     32.41 o 
  -6  -1   8      417.00      397.24     44.83 o 
  -5  -1   8     1860.66     1814.57     61.22 o 
  -4  -1   8      773.45      732.83     32.27 o 
  -3  -1   8     3680.95     3817.97     87.16 o 
  -2  -1   8     8347.37     8349.03     89.16 o 
   0  -1   8      912.51      893.69     80.70 o 
   1  -1   8     1026.54     1029.07     23.37 o 
   2  -1   8     3647.44     3942.59     79.26 o 
   3  -1   8     8659.69     8337.26    149.90 o 
   4  -1   8      673.26     1013.79     50.67 o 
   5  -1   8     4999.10     5128.56    104.65 o 
   6  -1   8     3409.24     3413.83    141.81 o 
   7  -1   8     2017.26     2099.18     70.58 o 
   8  -1   8     1165.49     1162.38     81.88 o 
  -8   0   8      331.91      379.93    133.03 o 
  -7   0   8      429.64      347.23     87.05 o 
  -6   0   8      130.74      141.29     58.69 o 
  -5   0   8     6849.54     7278.04    164.94 o 
  -4   0   8     1833.90     1780.84     55.92 o 
  -3   0   8     8925.10     9013.51    198.08 o 
  -2   0   8    23150.94    23305.18    883.14 o 
  -1   0   8      634.09      524.17     24.76 o 
   0   0   8    13431.03    13145.57    184.40 o 
   1   0   8    27213.13    26641.69    377.13 o 
   2   0   8    25973.37    24717.61    437.43 o 
   3   0   8     1508.66     1399.97     33.79 o 
   4   0   8      173.02      189.69     19.85 o 
   5   0   8       81.05       78.09     22.37 o 
   6   0   8       44.16       36.15     22.43 o 
   7   0   8      483.95      525.69     49.57 o 
   8   0   8     1085.88     1027.06     65.28 o 
  -8   1   8      706.28      599.80    174.33 o 
  -7   1   8      479.89      427.33     35.21 o 
  -6   1   8     2685.95     2766.32    102.52 o 
  -5   1   8    15234.62    16293.26    173.10 o 
  -4   1   8      581.09      598.73     36.30 o 
  -3   1   8    12398.95    12461.55    219.14 o 
  -2   1   8     1596.53     1413.52     55.88 o 
  -1   1   8      205.91      160.41     12.29 o 
   0   1   8     1722.91     1903.73     43.84 o 
   1   1   8     2098.26     1954.56     68.35 o 
   2   1   8     5672.07     5442.63    193.73 o 
   3   1   8    11286.79    11146.78     97.53 o 
   4   1   8    12260.66    12018.11    271.62 o 
   5   1   8     4817.80     4975.06     88.56 o 
   6   1   8     1055.12     1063.40     78.65 o 
   7   1   8       13.47       10.34     13.94 o 
   8   1   8       32.78        0.74     25.54 o 
  -8   2   8     1021.92      957.82     72.78 o 
  -7   2   8      296.14      220.14     77.13 o 
  -6   2   8     1106.97      959.58     56.28 o 
  -5   2   8     1236.15     1188.98     48.48 o 
  -3   2   8     6306.72     5974.72    110.37 o 
  -2   2   8    24917.54    24478.52    244.97 o 
  -1   2   8    34321.17    33660.96    453.51 o 
   0   2   8     1172.06     1713.73    128.37 o 
   1   2   8     2808.82     2568.86     92.48 o 
   2   2   8    11709.49    12376.66    200.75 o 
   3   2   8     3295.61     3230.76     75.59 o 
   4   2   8     1721.24     1731.71     46.63 o 
   5   2   8     2598.32     2524.06     55.19 o 
   6   2   8     2707.77     2852.58    129.02 o 
   7   2   8     2269.47     2337.50    113.55 o 
   8   2   8     1018.30     1110.79     54.20 o 
  -8   3   8     1734.04     1609.40    215.45 o 
  -7   3   8     1283.69     1178.72    144.55 o 
  -6   3   8     1021.26     1031.95     41.91 o 
  -5   3   8     1873.40     1832.03     62.87 o 
  -4   3   8      105.83      101.99     36.39 o 
  -3   3   8       37.26       40.10     18.89 o 
  -2   3   8     1179.65     1380.92     52.81 o 
  -1   3   8     2482.58     2356.72     56.15 o 
   1   3   8    22398.22    21702.74    321.86 o 
   2   3   8    15649.95    15460.87    229.01 o 
   3   3   8     8799.76     8728.47    184.51 o 
   4   3   8     4144.43     4335.79    101.25 o 
   5   3   8     1006.61      947.14     32.45 o 
   6   3   8       40.46       43.28     15.72 o 
   7   3   8        1.52       13.55     21.09 o 
   8   3   8     1393.63     1303.86     94.17 o 
  -8   4   8      422.55      396.73    166.51 o 
  -7   4   8      925.41      787.54    135.56 o 
  -6   4   8      936.73      910.27     67.67 o 
  -5   4   8     4882.70     4793.52    111.16 o 
  -4   4   8     9148.67     9323.40    575.00 o 
  -3   4   8     6246.66     6139.71     96.63 o 
  -2   4   8     9069.49     9056.33    136.44 o 
  -1   4   8      177.09      252.81     36.44 o 
   0   4   8     1979.76     2015.13     56.57 o 
   1   4   8     1891.03     1809.90     61.51 o 
   2   4   8     4572.06     4554.68    175.63 o 
   3   4   8     8000.65     7593.34    187.59 o 
   4   4   8     8084.18     7859.31    118.84 o 
   5   4   8     8518.51     8754.83    173.34 o 
   6   4   8     3950.77     4451.63    110.77 o 
   7   4   8     2024.68     1977.71     77.71 o 
   8   4   8      210.17      167.10     31.05 o 
  -7   5   8        8.52       15.69     33.56 o 
  -6   5   8      753.31      563.53    156.93 o 
  -5   5   8      741.84      764.23     38.19 o 
  -4   5   8     1364.75     1311.56     62.03 o 
  -3   5   8    11684.10    11751.25    183.78 o 
  -2   5   8    22669.12    22917.71    205.86 o 
  -1   5   8    21922.38    21367.53    684.72 o 
   0   5   8    10780.54    11075.30    302.22 o 
   1   5   8     2940.95     2746.64     87.72 o 
   2   5   8     7437.68     7256.70    127.51 o 
   3   5   8     9207.82     8267.82    202.04 o 
   4   5   8     5274.60     5564.13    211.16 o 
   5   5   8     1922.28     1866.51     49.22 o 
   6   5   8      919.92      891.98     36.93 o 
   7   5   8      649.76      704.47     30.26 o 
   8   5   8      231.53      265.01     64.71 o 
  -7   6   8     1995.03     1818.13     91.81 o 
  -6   6   8     2421.18     2445.65    106.04 o 
  -5   6   8     2746.07     2567.44     68.78 o 
  -4   6   8     2641.13     2629.89     71.31 o 
  -3   6   8       17.39       20.32     19.88 o 
  -2   6   8     5093.26     4968.73    126.51 o 
  -1   6   8      138.03      123.82     16.37 o 
   0   6   8      684.13      786.11     31.32 o 
   1   6   8     1745.91     1878.66     77.88 o 
   2   6   8    14058.94    13853.76    222.34 o 
   3   6   8      389.13      388.12     33.59 o 
   4   6   8     6800.85     6660.09    123.81 o 
   5   6   8     7503.30     7741.91    363.10 o 
   6   6   8     3910.19     3836.59     72.20 o 
   7   6   8      179.58      187.16     28.91 o 
   8   6   8      178.60      103.99     82.31 o 
  -7   7   8      627.73      600.66     71.77 o 
  -6   7   8     3037.93     2973.22    178.91 o 
  -5   7   8     5737.31     6046.13    244.58 o 
  -4   7   8     1258.84     1300.84     41.61 o 
  -3   7   8      259.37      261.60     29.79 o 
  -2   7   8     3102.94     3164.04     75.82 o 
  -1   7   8    25535.98    24989.80    715.14 o 
   0   7   8    20035.31    20403.67    408.29 o 
   1   7   8     6376.19     5946.12    115.08 o 
   2   7   8     1691.81     1747.71     62.02 o 
   3   7   8      114.31      159.74     72.12 o 
   4   7   8     4199.74     4295.99     98.12 o 
   5   7   8     1350.91     1324.31     41.71 o 
   6   7   8     4897.00     5071.41    132.90 o 
   7   7   8      636.90      669.77     66.41 o 
   8   7   8     1042.47     1118.33     50.97 o 
  -7   8   8      742.92      620.80     78.29 o 
  -6   8   8     2552.22     2339.16    151.37 o 
  -5   8   8        9.40        4.64     21.78 o 
  -4   8   8        1.72        7.15      7.93 o 
  -3   8   8      620.68      608.62     28.82 o 
  -2   8   8      434.11      469.04     27.39 o 
  -1   8   8     1849.78     1754.56     81.66 o 
   0   8   8     2650.86     2761.15     96.40 o 
   1   8   8    22433.96    22017.79    959.40 o 
   2   8   8     3145.05     2925.86    109.47 o 
   3   8   8     3857.99     3875.63    117.15 o 
   4   8   8     3602.08     3599.70     91.85 o 
   5   8   8      433.10      510.36     32.16 o 
   6   8   8      991.48      951.92     38.78 o 
   7   8   8       50.93       52.37     34.33 o 
   8   8   8      354.47      386.90     56.24 o 
  -7   9   8      681.24      612.28     64.05 o 
  -6   9   8      472.52      448.81     64.67 o 
  -5   9   8     1167.22     1126.73    112.64 o 
  -4   9   8     2680.21     2774.22     52.61 o 
  -3   9   8     6955.27     7239.40    136.16 o 
  -2   9   8     3330.35     3362.09    116.77 o 
  -1   9   8     2715.41     2772.46     72.84 o 
   0   9   8      335.09      428.86     81.45 o 
   1   9   8      109.40       84.50     55.70 o 
   2   9   8     9210.28     9199.08    208.57 o 
   3   9   8    14316.84    14408.86    310.90 o 
   4   9   8      340.19      316.31     18.53 o 
   5   9   8     2881.18     2933.65     78.43 o 
   6   9   8     8404.20     8871.07    225.20 o 
   7   9   8     3344.46     3531.85    130.11 o 
   8   9   8      159.28      132.72     61.39 o 
  -7  10   8      165.69      102.04     86.12 o 
  -6  10   8      131.24       74.63     99.13 o 
  -5  10   8     1956.58     1849.04     87.42 o 
  -4  10   8     2408.13     2523.80    113.55 o 
  -3  10   8     3025.21     3122.30    112.88 o 
  -2  10   8     7706.00     7721.66    279.15 o 
  -1  10   8    10247.29    10178.91    154.73 o 
   0  10   8     9314.56     8647.84    309.21 o 
   1  10   8    15818.64    15411.80    334.72 o 
   2  10   8      198.95      199.52     27.52 o 
   3  10   8     1541.33     1588.10     85.21 o 
   4  10   8     1420.92     1398.15     35.46 o 
   5  10   8      134.32      183.35     75.37 o 
   6  10   8      574.20      612.86     94.47 o 
   7  10   8     2377.08     2379.49     97.78 o 
   8  10   8     1736.35     1785.01     70.22 o 
  -6  11   8     2356.14     2258.90    207.20 o 
  -5  11   8     2158.33     2302.32    151.54 o 
  -4  11   8     2588.32     2778.51    128.20 o 
  -3  11   8       78.99       58.15     43.61 o 
  -2  11   8      698.63      682.40     35.79 o 
  -1  11   8     2619.82     2658.86     71.03 o 
   0  11   8     2249.54     2158.08     56.50 o 
   1  11   8       74.90       88.45     55.59 o 
   2  11   8     8319.97     8298.35    184.43 o 
   3  11   8    11037.29    10651.66    275.01 o 
   4  11   8      789.97      816.58     51.69 o 
   5  11   8      331.01      313.01     76.33 o 
   6  11   8       60.34       44.23     27.85 o 
   7  11   8      333.80      273.40     54.05 o 
   8  11   8       58.94       44.01     30.56 o 
  -6  12   8      582.91      646.15     72.77 o 
  -5  12   8     1594.56     1677.39    134.55 o 
  -4  12   8     5458.98     5691.11    248.59 o 
  -3  12   8     4248.65     4235.23    130.15 o 
  -2  12   8      146.15      139.31     37.07 o 
  -1  12   8      644.79      578.07     29.88 o 
   0  12   8     2016.40     1940.26     41.82 o 
   1  12   8     1282.45     1169.07     59.99 o 
   2  12   8       40.64       15.42     24.06 o 
   3  12   8      964.72     1035.46     55.93 o 
   4  12   8     1682.80     1594.20    102.80 o 
   5  12   8     4180.09     4231.21    158.47 o 
   6  12   8     2048.48     1776.70    118.33 o 
   7  12   8      937.25      974.55     55.38 o 
  -6  13   8        5.20        6.39     41.65 o 
  -5  13   8       56.65       43.47     34.84 o 
  -4  13   8      689.61      781.56     73.30 o 
  -3  13   8      524.91      527.32     52.74 o 
  -2  13   8     1212.30     1169.32     35.58 o 
  -1  13   8     4321.57     4134.57    187.23 o 
   0  13   8     3095.77     3021.39     92.80 o 
   1  13   8     5100.83     5010.05    141.34 o 
   2  13   8     1844.58     1774.87    161.84 o 
   3  13   8      978.71      928.93     64.43 o 
   4  13   8      590.32      598.35     43.57 o 
   5  13   8       26.90       21.41     33.96 o 
   6  13   8      649.09      618.05     49.13 o 
   7  13   8      294.71      267.21     48.78 o 
  -5  14   8      547.45      489.77     54.97 o 
  -4  14   8      366.76      371.81    148.80 o 
  -3  14   8      487.85      460.92     45.43 o 
  -2  14   8      980.77      893.66     33.57 o 
  -1  14   8      300.92      322.76     35.77 o 
   0  14   8      275.21      254.39     85.94 o 
   1  14   8     3486.12     3546.25    106.06 o 
   2  14   8      299.62      291.34     41.55 o 
   3  14   8     9068.84     8805.39    195.69 o 
   4  14   8     5375.41     5204.58    184.62 o 
   5  14   8      428.88      447.58     67.45 o 
   6  14   8     1869.76     1869.72    100.16 o 
   7  14   8     1308.92     1450.70    107.41 o 
  -5  15   8       66.59       66.29     66.39 o 
  -4  15   8     2228.85     1993.38    196.26 o 
  -3  15   8     4084.71     4188.27    237.08 o 
  -2  15   8     3763.57     3826.77    116.19 o 
  -1  15   8      951.48     1061.72     38.60 o 
   0  15   8     5665.52     5345.76    166.03 o 
   1  15   8     3323.82     3429.69    102.67 o 
   2  15   8     1273.35     1187.60     87.59 o 
   3  15   8      183.82      140.85     93.17 o 
   4  15   8      224.31      201.79    115.53 o 
   5  15   8      407.98      390.36     55.58 o 
   6  15   8      544.51      574.84     79.57 o 
   7  15   8      260.99      292.07     69.40 o 
  -4  16   8      639.51      631.00     60.66 o 
  -3  16   8      877.83      793.68     70.68 o 
  -2  16   8      336.65      371.08     56.98 o 
  -1  16   8      503.38      518.99     31.73 o 
   0  16   8     4304.90     4278.50    132.18 o 
   1  16   8     1213.65     1137.07     77.22 o 
   2  16   8      954.94      808.16     60.07 o 
   3  16   8     4691.30     4702.72    226.26 o 
   4  16   8     4069.21     4076.04    229.78 o 
   5  16   8      581.57      572.41     77.69 o 
   6  16   8       54.93       22.23     36.31 o 
  -4  17   8      845.88      791.61     66.47 o 
  -3  17   8     4510.63     4747.58    141.04 o 
  -2  17   8     3907.47     4195.34    157.05 o 
  -1  17   8      525.01      503.74     29.92 o 
   0  17   8        2.74      -14.24     18.39 o 
   1  17   8       28.57       41.92     59.72 o 
   2  17   8     1639.03     1429.54    121.81 o 
   3  17   8      596.68      627.21     67.64 o 
   4  17   8      973.57     1013.78     67.13 o 
   5  17   8     2497.41     2665.99    121.12 o 
   6  17   8     2072.28     2201.51    144.42 o 
  -3  18   8     1186.14     1143.25    102.38 o 
  -2  18   8     1258.64     1377.97     73.58 o 
  -1  18   8     1675.63     1751.59    126.47 o 
   0  18   8     5869.78     5973.68    169.23 o 
   1  18   8      578.98      503.09     42.71 o 
   2  18   8     1265.75     1186.24     63.97 o 
   3  18   8      207.12      164.76     81.95 o 
   4  18   8        4.78        8.79     35.74 o 
   5  18   8       33.44       23.72     21.58 o 
  -2  19   8        6.96       13.59     24.35 o 
  -1  19   8        4.40       16.95     28.50 o 
   0  19   8      926.91      770.47    104.44 o 
   1  19   8     2134.33     2282.78    116.35 o 
   2  19   8     1823.10     1910.74     86.38 o 
   3  19   8      514.57      476.27     55.21 o 
   4  19   8     2523.30     2561.28    109.33 o 
  -1  20   8     1044.09      946.91     61.03 o 
   0  20   8      757.46      711.59     86.19 o 
   1  20   8      352.28      379.44     43.47 o 
   2  20   8      195.17      185.41    108.03 o 
   3  20   8      168.73      147.13    119.78 o 
   1  21   8     1625.13     1649.01     82.85 o 
  -2 -15   9        5.56        6.68     32.91 o 
  -1 -15   9     1314.19     1233.24     67.48 o 
  -3 -14   9     2367.94     2423.64    104.43 o 
  -2 -14   9     3310.04     3249.43    110.91 o 
  -1 -14   9       24.99       22.94     23.85 o 
   0 -14   9      348.78      362.96     82.95 o 
   1 -14   9      129.01      130.68     52.16 o 
   2 -14   9       17.36       21.92     35.05 o 
  -4 -13   9      725.53      613.09    117.28 o 
  -3 -13   9      497.28      565.70    131.14 o 
  -2 -13   9      169.01      143.39     97.77 o 
  -1 -13   9      548.54      512.96     61.00 o 
   0 -13   9     4488.36     4505.24    134.99 o 
   1 -13   9     2566.45     2704.00    114.72 o 
   2 -13   9      101.82       98.84     39.80 o 
   3 -13   9        9.51       24.44     33.66 o 
  -5 -12   9      599.45      592.31    125.38 o 
  -4 -12   9      265.13      396.96     60.20 o 
  -3 -12   9      580.49      555.72    147.93 o 
  -2 -12   9      256.59      234.78    108.00 o 
  -1 -12   9      406.80      367.01     63.53 o 
   0 -12   9      798.75      783.66     71.03 o 
   1 -12   9     1025.97      997.52     55.99 o 
   2 -12   9      705.41      685.62    137.43 o 
   3 -12   9     3645.63     3501.44    144.44 o 
  -5 -11   9      459.00      443.26     59.63 o 
  -4 -11   9     1273.90     1124.98    127.79 o 
  -3 -11   9     1552.56     1370.21    142.55 o 
  -2 -11   9     4805.74     4971.52    187.72 o 
  -1 -11   9     2316.00     2458.89    108.85 o 
   0 -11   9     3985.11     4016.99    112.57 o 
   1 -11   9      658.09      640.46     61.35 o 
   2 -11   9       35.06       38.05     22.89 o 
   3 -11   9      419.96      420.50     54.15 o 
   4 -11   9       77.02       52.51     50.71 o 
  -6 -10   9      716.77      619.83    167.32 o 
  -5 -10   9      248.45      367.54     55.69 o 
  -4 -10   9        2.43       -1.80     33.89 o 
  -3 -10   9       20.76       40.56     25.38 o 
  -2 -10   9      673.13      636.06     38.79 o 
  -1 -10   9      484.84      507.16     33.90 o 
   0 -10   9    11488.28    11725.89    359.25 o 
   1 -10   9     4012.95     4340.12    385.26 o 
   2 -10   9     3009.18     3122.01    109.49 o 
   3 -10   9     1329.02     1291.15     80.98 o 
   4 -10   9      529.74      521.40    118.89 o 
   5 -10   9      163.26      152.18     91.34 o 
  -6  -9   9     1882.39     1773.63    159.46 o 
  -5  -9   9     5432.82     5454.83    292.64 o 
  -4  -9   9      801.22      661.06     65.90 o 
  -3  -9   9     1945.49     1953.59    105.32 o 
  -2  -9   9     1310.56     1270.42    131.52 o 
  -1  -9   9     1464.19     1458.27     79.83 o 
   0  -9   9      149.41      145.01     20.57 o 
   1  -9   9      393.03      359.13     35.47 o 
   2  -9   9     2240.71     2298.96    108.88 o 
   3  -9   9     1401.71     1402.69     85.52 o 
   4  -9   9     1796.29     1620.00     82.99 o 
   5  -9   9     1953.57     2068.58    140.45 o 
  -7  -8   9       13.27       -5.42     35.30 o 
  -6  -8   9        6.71        9.31     18.53 o 
  -5  -8   9       71.38       71.24     52.48 o 
  -4  -8   9      754.25      713.63     60.75 o 
  -3  -8   9     6727.18     6911.31    339.56 o 
  -2  -8   9     1404.62     1501.76     60.17 o 
  -1  -8   9      655.33      656.75     55.20 o 
   0  -8   9     1168.30     1148.69     44.51 o 
   1  -8   9     7223.28     7922.99    344.33 o 
   2  -8   9     2455.16     2595.88    129.67 o 
   3  -8   9       85.62       69.11     44.90 o 
   4  -8   9      309.66      270.38     40.64 o 
   5  -8   9      901.06      847.11     67.27 o 
   6  -8   9      236.29      192.86    131.38 o 
  -7  -7   9      235.92      224.37     69.35 o 
  -6  -7   9     1549.33     1570.49     63.99 o 
  -5  -7   9     1818.55     1706.56     68.05 o 
  -4  -7   9      140.86       98.78     34.20 o 
  -3  -7   9      629.28      579.14     48.69 o 
  -2  -7   9       49.02       52.80     48.39 o 
  -1  -7   9       26.30       32.67     27.11 o 
   0  -7   9     6871.48     7000.17    437.96 o 
   1  -7   9     4618.21     4954.46    182.20 o 
   2  -7   9     6523.82     6931.66    280.94 o 
   3  -7   9     4947.05     5460.90    231.80 o 
   4  -7   9     2421.51     2283.08    116.26 o 
   5  -7   9     1522.23     1413.44     88.44 o 
   6  -7   9      726.27      652.14     84.91 o 
  -7  -6   9      299.80      280.24     51.68 o 
  -6  -6   9     2497.63     2296.71     86.22 o 
  -5  -6   9     1060.46     1037.54     43.54 o 
  -4  -6   9     2931.37     3001.68    108.82 o 
  -3  -6   9     5773.80     5661.31    216.73 o 
  -2  -6   9     1167.70     1122.47     23.18 o 
  -1  -6   9     6158.67     6606.95    264.20 o 
   0  -6   9     1854.16     1964.28     78.03 o 
   1  -6   9     2476.94     2760.58    214.11 o 
   2  -6   9      110.85      105.69     45.34 o 
   3  -6   9     2003.98     2009.72     49.73 o 
   4  -6   9     1192.03     1213.72     70.09 o 
   5  -6   9      908.42      937.46     71.54 o 
   6  -6   9     1453.91     1574.89    142.32 o 
  -7  -5   9       83.01       71.56     28.08 o 
  -6  -5   9     3283.35     2988.68    305.14 o 
  -5  -5   9      626.65      514.08     59.21 o 
  -4  -5   9      536.83      478.53     28.19 o 
  -3  -5   9      749.07     1199.19     37.99 o 
  -2  -5   9      811.34      869.58     59.46 o 
  -1  -5   9     4114.26     4564.46    172.34 o 
   0  -5   9     2053.63     2130.63     69.26 o 
   1  -5   9     2763.53     2600.74     77.19 o 
   2  -5   9    11547.41    11642.90    293.68 o 
   3  -5   9     5576.46     5935.97    103.08 o 
   4  -5   9     2333.21     2311.99     83.20 o 
   5  -5   9      316.31      298.16     63.43 o 
   6  -5   9      583.89      545.89     54.31 o 
   7  -5   9        4.28       13.86     27.18 o 
  -7  -4   9     1467.63     1275.80     62.99 o 
  -6  -4   9       33.00       39.59     20.77 o 
  -5  -4   9     3168.26     3072.81    100.49 o 
  -4  -4   9    13559.14    14495.69    618.24 o 
  -3  -4   9     1890.20     1835.47     56.65 o 
  -2  -4   9     2039.07     1943.44    127.92 o 
  -1  -4   9      565.51      637.63     52.27 o 
   0  -4   9       21.14       26.46     16.78 o 
   1  -4   9     1905.32     1977.95     81.50 o 
   2  -4   9      907.36      857.57     31.10 o 
   3  -4   9     2941.42     3005.15     67.49 o 
   4  -4   9     5953.23     6093.11    128.30 o 
   5  -4   9     2647.60     2883.21    109.57 o 
   6  -4   9     4113.35     4392.73    204.09 o 
   7  -4   9      106.55       75.50     66.26 o 
  -7  -3   9      395.37      312.43     50.40 o 
  -6  -3   9     4193.36     4087.55    113.53 o 
  -5  -3   9      492.32      470.20     50.12 o 
  -4  -3   9      142.86      121.35     24.79 o 
  -3  -3   9    11183.86    11375.04    310.19 o 
  -2  -3   9     6912.77     6270.64    111.03 o 
  -1  -3   9     3571.35     3606.60    233.74 o 
   0  -3   9     4585.33     4477.95    166.18 o 
   1  -3   9      599.13      601.00     35.52 o 
   2  -3   9     1053.85     1040.04     40.63 o 
   3  -3   9     5302.79     5394.10    109.20 o 
   4  -3   9     2019.06     1965.21     52.67 o 
   5  -3   9     4352.81     4436.27    116.72 o 
   6  -3   9     2560.01     2517.81    127.29 o 
   7  -3   9      553.11      515.83     43.75 o 
  -8  -2   9      698.76      595.38     84.64 o 
  -7  -2   9     1884.86     1867.99     77.70 o 
  -6  -2   9     2740.91     3034.43     90.29 o 
  -5  -2   9     1839.66     1685.23     60.31 o 
  -4  -2   9      200.62      178.15     20.53 o 
  -3  -2   9     1527.15     1469.50     48.51 o 
  -2  -2   9      256.91      213.92     20.75 o 
  -1  -2   9     6952.88     6746.53    153.74 o 
   0  -2   9      481.06      421.10     30.73 o 
   1  -2   9    11520.52    11130.42    476.60 o 
   2  -2   9    18097.98    17078.38    254.78 o 
   3  -2   9     4318.28     4293.66     78.09 o 
   4  -2   9     3872.56     3825.06     80.76 o 
   5  -2   9     1466.44     1380.71     71.89 o 
   6  -2   9       65.43       86.95     39.39 o 
   7  -2   9        0.83       12.73     15.82 o 
  -8  -1   9       52.24       96.45     53.58 o 
  -7  -1   9      392.29      363.67     32.79 o 
  -6  -1   9     5017.33     5079.69    159.47 o 
  -5  -1   9     6971.53     6895.15    139.61 o 
  -4  -1   9     3756.58     3725.65    106.07 o 
  -3  -1   9     5564.73     5989.02    443.62 o 
  -2  -1   9     2644.70     2485.00     70.20 o 
  -1  -1   9     2255.87     2171.79     60.77 o 
   0  -1   9     1777.95     1909.89     93.09 o 
   1  -1   9      253.94      266.38     61.36 o 
   2  -1   9      257.53      247.44     53.99 o 
   3  -1   9     2427.67     2246.46     49.05 o 
   4  -1   9     4635.68     4823.81     84.02 o 
   5  -1   9     1900.18     1995.59     63.13 o 
   6  -1   9     3964.47     3984.62    156.07 o 
   7  -1   9      844.84      872.43     75.06 o 
  -8   0   9     1213.21     1060.32    267.68 o 
  -7   0   9      167.68      177.73     58.96 o 
  -6   0   9      439.82      334.68     46.03 o 
  -5   0   9      649.03      580.57     68.96 o 
  -4   0   9     1848.95     1813.44     70.79 o 
  -3   0   9     2220.24     2233.12     74.25 o 
  -2   0   9     1828.42     1725.48     46.22 o 
  -1   0   9    23448.31    23620.91    455.51 o 
   1   0   9     2730.80     2515.99     99.88 o 
   2   0   9      174.54      179.97     20.72 o 
   3   0   9     3082.48     3015.73     62.80 o 
   4   0   9     2082.90     2066.61     37.49 o 
   5   0   9        2.13       12.15     18.35 o 
   6   0   9     1483.99     1445.26     64.91 o 
   7   0   9       16.69       31.84     17.80 o 
   8   0   9      303.86      299.74     44.91 o 
  -8   1   9     1510.63     1303.13     82.73 o 
  -7   1   9     2217.76     2262.88    169.71 o 
  -6   1   9     4456.07     4362.22    164.60 o 
  -5   1   9      168.68      195.22     60.85 o 
  -4   1   9     1635.32     1600.96     75.20 o 
  -3   1   9       25.38       73.03     43.68 o 
  -2   1   9     2518.79     3660.23     90.72 o 
  -1   1   9      125.55      116.64     11.70 o 
   0   1   9     7975.46     7789.69    120.30 o 
   1   1   9      503.28      613.80     39.24 o 
   2   1   9     7944.32     8028.87    165.65 o 
   3   1   9     1395.66     1435.86     63.62 o 
   4   1   9       67.76       45.63     19.95 o 
   5   1   9     2245.97     2169.79     49.49 o 
   6   1   9     3939.46     4060.04    111.53 o 
   7   1   9      630.95      673.40     86.86 o 
   8   1   9       66.92       59.65     32.68 o 
  -8   2   9      123.60       44.81     32.45 o 
  -7   2   9      105.42       52.98     37.74 o 
  -6   2   9       22.71       20.50     21.18 o 
  -5   2   9     2007.31     1867.98     52.38 o 
  -4   2   9     2858.23     2689.12     95.06 o 
  -3   2   9     1331.68     1438.06     69.37 o 
  -2   2   9     3711.39     3589.51    106.87 o 
  -1   2   9     2358.09     2202.15     67.96 o 
   0   2   9     2881.07     2659.53     73.13 o 
   1   2   9      479.46      419.05     34.61 o 
   2   2   9      422.97      376.89     26.46 o 
   3   2   9      366.69      305.41     20.43 o 
   4   2   9      142.85      117.47     16.29 o 
   5   2   9     2477.94     2420.54     52.06 o 
   6   2   9     2468.09     2630.98    100.67 o 
   7   2   9     3569.74     3530.08    245.35 o 
   8   2   9     1314.55     1325.79     58.07 o 
  -8   3   9      329.56      217.57    168.85 o 
  -7   3   9      575.86      516.29     96.54 o 
  -6   3   9      666.69      603.37     42.06 o 
  -5   3   9     4731.17     4427.47    114.10 o 
  -4   3   9     1251.97     1296.18     44.81 o 
  -3   3   9     1602.25     2003.09     86.20 o 
  -2   3   9    10291.39    10338.22    432.47 o 
  -1   3   9    11882.21    12114.80    183.90 o 
   0   3   9     1863.20     1735.98     50.03 o 
   1   3   9     3389.54     3230.71    154.87 o 
   2   3   9    18310.81    17942.46    276.51 o 
   3   3   9    32685.71    31507.31    306.29 o 
   4   3   9     2423.00     2409.95     55.85 o 
   5   3   9     2721.73     2646.67     62.31 o 
   6   3   9      135.88      121.00     22.55 o 
   7   3   9       63.75       59.19     35.26 o 
   8   3   9      254.16      203.90     81.98 o 
  -7   4   9       24.82       36.50     34.07 o 
  -6   4   9     2072.16     1943.55     52.39 o 
  -5   4   9     8898.29     9078.52    189.62 o 
  -4   4   9    18376.03    18184.81    198.74 o 
  -3   4   9     5234.90     5165.66    153.30 o 
  -2   4   9    10470.11    10655.36    138.05 o 
  -1   4   9       84.41      115.77     14.23 o 
   0   4   9      221.75      197.06     16.24 o 
   1   4   9      584.81      613.33     51.08 o 
   2   4   9      620.82      527.12     72.07 o 
   3   4   9     5158.51     4877.30    136.04 o 
   4   4   9     1857.02     1983.48     73.42 o 
   5   4   9    11063.14    11501.32    419.54 o 
   6   4   9     2096.11     2044.11     78.71 o 
   7   4   9     2206.96     2357.52    127.76 o 
   8   4   9      443.55      493.07     43.71 o 
  -7   5   9     1233.93     1034.15    177.76 o 
  -6   5   9       73.53       94.17     54.07 o 
  -5   5   9       21.10       18.89     18.03 o 
  -4   5   9    13857.06    14066.79    227.30 o 
  -3   5   9     2918.99     2803.20     92.92 o 
  -2   5   9     2333.25     2366.26     63.03 o 
  -1   5   9     4219.77     3892.38    230.10 o 
   1   5   9     8203.27     7946.70    144.35 o 
   2   5   9     6583.11     6239.39    131.05 o 
   3   5   9       70.88       90.80     54.67 o 
   4   5   9      292.08      308.34     36.98 o 
   5   5   9        2.99        7.93     11.05 o 
   6   5   9     1246.99     1213.75     40.89 o 
   7   5   9     1325.51     1475.44     44.48 o 
   8   5   9      616.56      612.07     72.71 o 
  -7   6   9     2664.25     2781.56    151.51 o 
  -6   6   9     5158.78     5330.03    242.52 o 
  -5   6   9     5176.60     5131.86    154.63 o 
  -4   6   9      566.87      556.51     32.85 o 
  -3   6   9     5210.85     5105.94    104.14 o 
  -2   6   9     2088.30     2041.85     60.71 o 
  -1   6   9     1799.46     1650.22     58.41 o 
   0   6   9      593.51      511.48     26.55 o 
   1   6   9     8498.69     8738.44    157.59 o 
   2   6   9     4638.22     4514.50    158.27 o 
   3   6   9    17183.03    16580.35    390.85 o 
   4   6   9      567.43      561.06     31.20 o 
   5   6   9       66.70      510.66     57.27 o 
   6   6   9      208.65      199.32     22.70 o 
   7   6   9      344.43      372.99     23.43 o 
   8   6   9        0.00        5.10     27.03 o 
  -7   7   9     1585.20     1295.80    147.19 o 
  -6   7   9      171.81      171.95    121.12 o 
  -5   7   9     1274.59     1270.26     95.23 o 
  -4   7   9     6311.31     6353.63    207.44 o 
  -3   7   9    11810.21    11930.92    325.67 o 
  -2   7   9     1746.88     1745.37     50.70 o 
  -1   7   9     5305.99     5106.66    135.59 o 
   0   7   9      302.80      297.01     20.08 o 
   1   7   9      178.20      502.09     46.04 o 
   2   7   9     1626.83     1601.71     63.82 o 
   3   7   9     7037.54     7053.96    177.17 o 
   4   7   9      425.10      422.57     28.22 o 
   5   7   9     3995.48     4105.56     86.86 o 
   6   7   9     1996.58     2044.57     67.61 o 
   7   7   9      873.43      905.34     91.04 o 
   8   7   9     1683.89     1637.01     99.19 o 
  -7   8   9      908.58      768.46     71.77 o 
  -6   8   9      157.65      116.21     84.01 o 
  -5   8   9      133.98      127.31     77.40 o 
  -4   8   9     1772.81     1710.20     49.45 o 
  -3   8   9      748.78      746.28     28.79 o 
  -2   8   9     8456.49     9124.95    215.91 o 
  -1   8   9    22390.47    22454.03    520.29 o 
   0   8   9     9391.59     9093.42    126.85 o 
   1   8   9       68.06       75.12     38.17 o 
   2   8   9       96.20      131.08     84.25 o 
   3   8   9     6351.01     6014.22    204.44 o 
   4   8   9     2905.22     2892.75     92.53 o 
   5   8   9      254.65      227.60     47.13 o 
   6   8   9     1048.21     1028.13     45.13 o 
   7   8   9       32.51       34.13     25.74 o 
   8   8   9      795.54      725.69     56.91 o 
  -7   9   9      654.47      659.82     68.54 o 
  -6   9   9     1870.09     1718.94    131.24 o 
  -5   9   9     1717.14     1715.44    193.40 o 
  -4   9   9      589.19      581.64     28.34 o 
  -3   9   9    15268.24    16047.07    764.53 o 
  -2   9   9     2263.82     2311.70     90.22 o 
  -1   9   9      330.52      381.06     35.95 o 
   0   9   9      588.30      541.77     40.57 o 
   1   9   9       14.78       17.74     14.95 o 
   2   9   9     2677.40     2502.35    144.45 o 
   3   9   9     1073.17     1029.86     68.46 o 
   4   9   9     1351.78     1303.95     41.78 o 
   5   9   9     8462.17     8727.28    152.23 o 
   6   9   9     1738.66     1766.76     82.93 o 
   7   9   9      315.11      259.82     65.39 o 
   8   9   9     1165.45     1178.26     98.69 o 
  -6  10   9     1025.18      909.80    100.84 o 
  -5  10   9      252.36      250.84     55.20 o 
  -4  10   9     1458.44     1627.36    106.89 o 
  -3  10   9     7700.91     8063.50    260.91 o 
  -2  10   9     2478.85     2553.35     86.73 o 
  -1  10   9     7458.52     7201.27    300.47 o 
   0  10   9     4103.16     4148.21     91.12 o 
   1  10   9     3309.02     3276.25    145.76 o 
   2  10   9     5741.29     5598.27    136.84 o 
   3  10   9       90.88       89.28     53.85 o 
   4  10   9      146.17      133.31     23.91 o 
   5  10   9      474.99      503.61    126.38 o 
   6  10   9     1263.08     1174.26     53.77 o 
   7  10   9     2592.99     2624.00     87.25 o 
   8  10   9      381.35      334.92     93.55 o 
  -6  11   9     3348.55     3543.51    139.40 o 
  -5  11   9      966.49      974.83     73.93 o 
  -4  11   9      212.92      194.90    105.91 o 
  -3  11   9     2043.03     2033.20     66.98 o 
  -2  11   9     1531.40     1462.15     42.67 o 
  -1  11   9     1995.47     2020.82     49.21 o 
   0  11   9    10910.42    11284.37    167.88 o 
   1  11   9     4062.41     3769.15     90.14 o 
   2  11   9     7908.94     7758.24    308.18 o 
   3  11   9     1372.41     1370.23     84.65 o 
   4  11   9     8112.13     8227.27    194.13 o 
   5  11   9      510.23      483.17     94.45 o 
   6  11   9       10.32       11.47     17.50 o 
   7  11   9      535.44      460.14     55.87 o 
   8  11   9      339.91      289.85     38.01 o 
  -6  12   9     1120.32      991.69     78.25 o 
  -5  12   9      626.35      607.80     59.04 o 
  -4  12   9     1832.38     1912.22     85.73 o 
  -3  12   9     3930.84     3903.92    111.39 o 
  -2  12   9    10334.63    10551.18    230.70 o 
  -1  12   9     2897.16     2880.36     73.61 o 
   0  12   9      613.44      573.31     31.18 o 
   1  12   9     1080.80     1108.43     53.34 o 
   2  12   9     4447.13     3973.44    127.47 o 
   3  12   9     2404.11     2416.50     80.12 o 
   4  12   9     4593.50     4395.47    194.78 o 
   5  12   9     1980.18     2139.98    109.26 o 
   6  12   9     5114.23     5500.95    222.06 o 
   7  12   9      888.53      971.84     65.06 o 
  -6  13   9     1034.24      968.39    126.79 o 
  -5  13   9       75.82       28.50     33.32 o 
  -4  13   9      583.10      527.88     67.48 o 
  -3  13   9     2117.45     2131.02    106.03 o 
  -2  13   9     2732.17     2735.33     57.68 o 
  -1  13   9     9519.71     9719.59    203.80 o 
   0  13   9    23403.29    22220.38    345.99 o 
   1  13   9     8436.16     8051.50    245.53 o 
   2  13   9     2710.05     2665.94    108.27 o 
   3  13   9      293.16      269.31     80.26 o 
   4  13   9       15.24       20.79     24.12 o 
   5  13   9       87.46       63.14     68.79 o 
   6  13   9       10.49       16.78     21.53 o 
   7  13   9      190.15      173.69     76.30 o 
  -5  14   9     3256.89     3024.96    251.43 o 
  -4  14   9     2048.19     2208.34    108.53 o 
  -3  14   9     1210.69     1141.43     64.50 o 
  -2  14   9       11.99       14.88     13.73 o 
  -1  14   9      520.39      499.08     35.91 o 
   0  14   9      390.34      364.20     36.87 o 
   1  14   9     1177.20     1098.42     63.11 o 
   2  14   9     6044.28     5926.83    287.75 o 
   3  14   9     1454.19     1417.76    111.06 o 
   4  14   9     1283.03     1285.58     67.91 o 
   5  14   9     1554.58     1645.33     80.16 o 
   6  14   9     2344.10     2250.69    135.95 o 
   7  14   9       91.08       70.11     38.87 o 
  -5  15   9      298.94      310.00     72.46 o 
  -4  15   9      874.62      852.96     70.02 o 
  -3  15   9     2342.43     2133.05    149.13 o 
  -2  15   9     5255.45     5203.83    148.95 o 
  -1  15   9      642.05      657.25     32.95 o 
   0  15   9     2488.27     2426.91     74.88 o 
   1  15   9     2612.81     2531.94    151.50 o 
   2  15   9      511.14      443.28     79.71 o 
   3  15   9      332.41      299.93     71.50 o 
   4  15   9      877.05      889.17     83.80 o 
   5  15   9      633.15      587.34    142.16 o 
   6  15   9      335.14      310.91    115.66 o 
   7  15   9      479.30      441.11     56.20 o 
  -4  16   9        3.91       14.62     26.39 o 
  -3  16   9       12.99       22.46     21.97 o 
  -2  16   9       21.19       21.39     41.96 o 
  -1  16   9       15.66       16.44     19.98 o 
   0  16   9     1427.59     1339.36    105.77 o 
   1  16   9     3250.58     3404.55    191.78 o 
   2  16   9     7739.83     7603.90    262.91 o 
   3  16   9     1881.29     1835.83     76.83 o 
   4  16   9      379.75      289.81     41.87 o 
   5  16   9     1607.35     1504.09    104.04 o 
   6  16   9      114.77      118.16     64.78 o 
  -4  17   9      936.78      834.42     64.40 o 
  -3  17   9     1562.94     1411.76     79.21 o 
  -2  17   9     1699.34     1804.40     85.22 o 
  -1  17   9     3838.31     3669.00    161.54 o 
   0  17   9      544.18      502.99     34.66 o 
   1  17   9      161.00      155.83     45.39 o 
   2  17   9     1321.19     1152.69     65.78 o 
   3  17   9     1752.88     1697.11    114.27 o 
   4  17   9     3599.42     3563.08    149.77 o 
   5  17   9     2604.82     2560.67    196.81 o 
   6  17   9      748.78      839.21     96.01 o 
  -3  18   9      200.13      261.83     52.50 o 
  -2  18   9     2929.75     3149.13    226.54 o 
  -1  18   9     3518.81     3636.27    148.14 o 
   0  18   9     2561.80     2591.14     80.99 o 
   1  18   9     5287.53     5073.79    203.84 o 
   2  18   9      958.24      931.41    121.28 o 
   3  18   9     2595.59     2536.10    107.19 o 
   4  18   9       32.20      -12.77     35.09 o 
   5  18   9      120.36      138.44     81.39 o 
  -2  19   9      452.95      435.83     58.20 o 
  -1  19   9      264.41      238.18     33.54 o 
   0  19   9       74.57      109.38     83.98 o 
   1  19   9     1963.76     1829.65     88.63 o 
   2  19   9     1107.18     1084.06     71.95 o 
   3  19   9     3428.37     3322.05    120.99 o 
   4  19   9      901.22      906.18    100.28 o 
  -1  20   9      695.48      695.37     56.20 o 
   0  20   9     1240.96     1123.95    122.10 o 
   1  20   9       67.77       50.40     58.85 o 
   2  20   9        6.09        5.23     22.28 o 
   3  20   9       82.01       87.65     53.37 o 
   4  20   9      296.73      279.90    168.69 o 
   1  21   9     1080.48     1122.12     68.62 o 
   2  21   9     1561.37     1685.39     86.69 o 
  -2 -14  10       21.79       10.09     20.20 o 
  -1 -14  10      712.06      598.56    122.16 o 
   1 -14  10        1.99       -4.27     22.67 o 
  -4 -13  10      259.85      182.62    156.25 o 
  -3 -13  10     1230.57     1203.63    142.04 o 
  -2 -13  10     1426.36     1525.08    113.94 o 
  -1 -13  10     2006.82     1950.57    111.20 o 
   0 -13  10       36.13       33.78     19.84 o 
   1 -13  10     1367.49     1233.22     71.74 o 
   2 -13  10      493.38      470.34     81.36 o 
  -4 -12  10     1478.00     1355.49    136.69 o 
  -3 -12  10      394.50      364.03     78.33 o 
  -2 -12  10       96.55       92.43     57.86 o 
  -1 -12  10      119.14       98.00     63.90 o 
   0 -12  10      234.22      241.35     41.60 o 
   1 -12  10     1713.77     1481.00     68.56 o 
   2 -12  10      220.72      240.23    131.73 o 
   3 -12  10      360.56      342.92     47.96 o 
  -5 -11  10      120.62      124.57     81.62 o 
  -4 -11  10      770.93      764.43    127.52 o 
  -3 -11  10     2344.51     2473.70    109.99 o 
  -2 -11  10     1995.41     2047.23     98.24 o 
  -1 -11  10       93.14      117.29     55.75 o 
   0 -11  10     1944.73     1922.96    124.87 o 
   1 -11  10      770.71      734.30     40.31 o 
   2 -11  10      481.43      463.65     45.27 o 
   3 -11  10       75.73       98.74     54.79 o 
   4 -11  10      319.52      381.92     75.10 o 
  -5 -10  10      954.89     1078.84    170.38 o 
  -4 -10  10        4.52      -27.99     38.55 o 
  -3 -10  10      619.71      589.18     64.90 o 
  -2 -10  10       87.12       84.85     45.90 o 
  -1 -10  10     3283.22     3258.30    106.11 o 
   1 -10  10      770.21      794.27     48.02 o 
   2 -10  10     2567.08     2571.36    155.02 o 
   3 -10  10      894.22      898.74     66.49 o 
   4 -10  10      312.72      254.52    163.59 o 
  -6  -9  10     1816.32     1624.52    183.29 o 
  -5  -9  10       40.38       40.38     30.58 o 
  -4  -9  10     1422.86     1360.53    168.89 o 
  -3  -9  10     2706.64     2610.85    104.66 o 
  -2  -9  10      360.68      399.82     30.15 o 
  -1  -9  10      562.62      467.85     40.84 o 
   0  -9  10      586.97      595.61     45.99 o 
   1  -9  10     2536.15     2516.52     79.56 o 
   2  -9  10      673.64      688.10     58.75 o 
   3  -9  10      289.55      327.06     47.77 o 
   4  -9  10     2800.44     2560.50    117.62 o 
   5  -9  10      541.10      508.02     55.71 o 
  -6  -8  10       17.20       19.18     46.93 o 
  -5  -8  10      516.19      574.63    128.36 o 
  -4  -8  10      664.38      658.64    126.75 o 
  -3  -8  10      257.29      257.48    165.20 o 
  -2  -8  10     4825.55     5003.77    142.00 o 
  -1  -8  10    10704.68    11370.77    520.51 o 
   0  -8  10     4273.44     4261.69     89.03 o 
   1  -8  10     1019.06      936.58     88.07 o 
   2  -8  10      124.47      106.24     26.87 o 
   3  -8  10      563.03      547.24     59.28 o 
   4  -8  10       84.68       70.76     36.79 o 
   5  -8  10      403.72      407.75    138.54 o 
  -7  -7  10     1809.24     1806.80     93.34 o 
  -6  -7  10     1107.14      987.87     85.33 o 
  -5  -7  10     1609.64     1574.89     83.11 o 
  -4  -7  10     2299.51     2307.68     91.00 o 
  -3  -7  10      306.24      312.15    169.81 o 
  -2  -7  10     1084.98     1004.90     59.70 o 
  -1  -7  10     2049.10     2127.48     55.78 o 
   0  -7  10     2263.65     2321.90    160.43 o 
   1  -7  10     3686.50     3558.77     77.55 o 
   2  -7  10    10630.86    11461.85    474.03 o 
   3  -7  10     2576.50     2494.25    136.63 o 
   4  -7  10       30.06       31.04     22.48 o 
   5  -7  10     1879.44     1748.06     99.71 o 
   6  -7  10      925.60      933.20     77.63 o 
  -7  -6  10      227.90      225.37     65.72 o 
  -6  -6  10     1684.67     1641.20     68.92 o 
  -5  -6  10     2770.79     2687.99    226.48 o 
  -4  -6  10     7767.60     8664.17    337.76 o 
  -3  -6  10     3524.39     3522.27    107.14 o 
  -2  -6  10     7403.29     7207.33    216.34 o 
   0  -6  10       98.25      145.28     28.90 o 
   1  -6  10      937.34      952.84     67.19 o 
   2  -6  10        9.24       25.88     12.69 o 
   3  -6  10      383.69      364.30    124.94 o 
   4  -6  10      226.01      219.02    124.71 o 
   5  -6  10     1250.33     1253.08     99.49 o 
   6  -6  10      434.08      430.13    197.17 o 
  -7  -5  10     1642.59     1513.10     72.46 o 
  -6  -5  10       62.63       32.79     23.38 o 
  -5  -5  10       28.27       39.29     21.62 o 
  -4  -5  10      274.79      265.32     31.19 o 
  -3  -5  10      140.62      150.20     19.22 o 
  -2  -5  10     5564.58     5576.14    186.74 o 
  -1  -5  10      485.15      417.63     42.29 o 
   0  -5  10     9116.77     9142.80    325.80 o 
   1  -5  10     2398.26     2360.18     67.74 o 
   2  -5  10     4503.94     5384.62    123.98 o 
   3  -5  10      817.35      824.84     60.14 o 
   4  -5  10       18.37       26.84     23.90 o 
   5  -5  10      293.17      344.24     58.06 o 
   6  -5  10       15.17       19.39     22.66 o 
  -7  -4  10     1324.59     1452.82    126.86 o 
  -6  -4  10     1919.41     2039.44     71.59 o 
  -5  -4  10     4606.39     4606.71    168.73 o 
  -4  -4  10       50.21       56.54     22.27 o 
  -3  -4  10      328.91      360.39     33.57 o 
  -2  -4  10       70.46       64.01     14.72 o 
  -1  -4  10      343.91      360.89     38.78 o 
   0  -4  10       50.42       50.26     25.36 o 
   1  -4  10      428.42      412.21     35.72 o 
   2  -4  10     3746.87     3698.09    137.21 o 
   3  -4  10     3547.85     3613.10     68.59 o 
   4  -4  10     1637.42     1577.22     78.18 o 
   5  -4  10      950.52     1229.57    127.55 o 
   6  -4  10      580.99      584.26     44.65 o 
   7  -4  10     2062.41     2069.60    110.01 o 
  -7  -3  10       14.01        6.07     15.58 o 
  -6  -3  10      391.04      312.25     40.03 o 
  -5  -3  10      181.38      197.77     72.88 o 
  -4  -3  10    11727.04    11532.65    328.67 o 
  -3  -3  10     2191.86     2102.79     64.31 o 
  -2  -3  10      938.40      893.46     31.09 o 
  -1  -3  10     7956.56     7960.71    519.24 o 
   0  -3  10    24073.47    22459.26    472.38 o 
   1  -3  10     1340.66     1424.09     59.60 o 
   2  -3  10      152.31      139.88     11.97 o 
   3  -3  10       25.40       21.02     10.07 o 
   4  -3  10        2.45        6.59      7.55 o 
   5  -3  10      773.66      730.15     61.80 o 
   6  -3  10      801.53      882.34     47.34 o 
   7  -3  10     1191.08     1058.29     68.03 o 
  -7  -2  10     1311.68     1171.86     76.74 o 
  -6  -2  10     2245.77     2095.91    116.08 o 
  -5  -2  10      495.97      401.83     45.65 o 
  -4  -2  10     1762.70     1771.63     89.69 o 
  -3  -2  10     3860.32     3615.77    106.17 o 
  -2  -2  10     4501.20     4326.00    101.96 o 
  -1  -2  10     2727.50     2796.26     63.67 o 
   0  -2  10     4540.00     4532.77    154.83 o 
   1  -2  10     5501.02     5319.78    146.92 o 
   2  -2  10     8759.90     8776.40    116.04 o 
   3  -2  10     9406.37     9203.40    300.26 o 
   4  -2  10      446.22      600.76     32.80 o 
   5  -2  10      839.22      778.98     40.85 o 
   6  -2  10      537.48      563.53     40.63 o 
   7  -2  10      254.64      245.11     88.35 o 
  -7  -1  10      338.17      304.84     31.60 o 
  -6  -1  10      457.34      471.39     52.01 o 
  -5  -1  10     2944.00     3137.73     93.95 o 
  -4  -1  10    11740.18    11776.41    233.85 o 
  -3  -1  10    11055.89    10762.08    195.91 o 
  -2  -1  10     4274.71     4349.92     85.83 o 
   0  -1  10      120.03      117.21     23.66 o 
   1  -1  10      519.57      558.59     36.63 o 
   2  -1  10     2570.59     2630.70     71.70 o 
   3  -1  10     5508.44     5624.95    128.42 o 
   4  -1  10      241.33      253.25     21.00 o 
   5  -1  10     1995.27     2093.84    104.77 o 
   6  -1  10      889.88      891.44     64.33 o 
   7  -1  10     1052.42     1109.75     57.36 o 
  -7   0  10     1319.36     1234.29     62.09 o 
  -6   0  10     1176.22     1084.29     69.39 o 
  -5   0  10      150.73      158.92     51.41 o 
  -4   0  10       51.56       34.40     22.23 o 
  -3   0  10     8142.10     7504.17    155.99 o 
  -2   0  10     7170.17     6723.19    140.22 o 
  -1   0  10    10536.28    10339.31    145.37 o 
   0   0  10     4439.81     4777.22    183.32 o 
   1   0  10     7980.73     7800.39    251.03 o 
   2   0  10       41.00       53.62     14.86 o 
   3   0  10      166.19      164.96     22.70 o 
   4   0  10      766.67      729.05     30.06 o 
   5   0  10     2205.78     2252.64     75.70 o 
   6   0  10      136.37      127.87     52.89 o 
   7   0  10     1620.43     1682.55    164.55 o 
  -7   1  10     1234.77     1132.75     58.50 o 
  -6   1  10     2757.27     2735.22    113.13 o 
  -5   1  10     3322.20     3214.26     89.75 o 
  -4   1  10     1501.82     1554.39    156.15 o 
  -3   1  10     2140.15     2172.98     64.77 o 
  -2   1  10     1145.03     1146.95     51.85 o 
  -1   1  10     9608.00    10525.67    113.20 o 
   0   1  10     8479.15     7975.56    128.82 o 
   1   1  10      280.56      275.86     32.73 o 
   2   1  10     8378.66     8199.37    151.45 o 
   3   1  10     8935.97     8780.01    110.26 o 
   4   1  10     5297.67     5335.52     84.64 o 
   5   1  10     3215.77     3112.71     56.76 o 
   6   1  10       26.02       13.85     21.53 o 
   7   1  10       15.89       15.88     19.22 o 
   8   1  10      495.19      544.90     65.49 o 
  -7   2  10      693.47      538.83     41.62 o 
  -6   2  10      372.94      340.65     58.46 o 
  -5   2  10      126.35      142.36     61.02 o 
  -4   2  10     4877.38     4834.21    138.47 o 
  -3   2  10    19798.31    20095.45    275.49 o 
  -2   2  10      626.65      658.44     29.73 o 
  -1   2  10    14443.56    13978.50    205.55 o 
   0   2  10     1880.23     1837.89     60.75 o 
   1   2  10      511.94      421.70     32.96 o 
   2   2  10      921.38      931.00     43.28 o 
   3   2  10      980.84      899.05     31.24 o 
   4   2  10     4187.54     4136.22     85.99 o 
   5   2  10      705.46      694.19     25.78 o 
   6   2  10     1939.13     2049.18     61.61 o 
   7   2  10     2759.49     2679.40     94.44 o 
   8   2  10      643.19      601.13     54.23 o 
  -7   3  10     1532.97     1466.67     88.70 o 
  -6   3  10     2035.33     1850.61     61.66 o 
  -5   3  10        9.83       16.14     15.47 o 
  -4   3  10       22.26       26.61     14.69 o 
  -3   3  10      129.32       96.25     52.65 o 
  -2   3  10      114.91       92.19     14.79 o 
  -1   3  10    15405.60    14309.74    189.69 o 
   0   3  10     7928.09     8303.59    163.17 o 
   1   3  10    32887.32    34246.67    475.15 o 
   2   3  10     4173.80     3919.33    155.00 o 
   3   3  10     2531.17     2550.19     62.84 o 
   4   3  10     7055.87     7201.13    182.85 o 
   5   3  10      585.12      553.07     27.14 o 
   6   3  10       77.94       75.11     40.12 o 
   7   3  10       61.65       62.62     24.77 o 
   8   3  10       21.86       29.77     17.54 o 
  -7   4  10     1445.21     1260.67     84.71 o 
  -6   4  10      796.28      779.06     48.92 o 
  -5   4  10     4127.38     3913.16    144.68 o 
  -4   4  10     2921.24     2952.78    101.91 o 
  -3   4  10     6804.65     7278.09    284.38 o 
  -2   4  10     7535.87     8012.57    231.72 o 
  -1   4  10     5488.55     5316.57    136.55 o 
   0   4  10     2616.20     2759.88     74.59 o 
   1   4  10      138.50      134.48     23.35 o 
   2   4  10     1244.37     1270.10     52.62 o 
   3   4  10     5411.38     5232.51    158.11 o 
   4   4  10     2520.92     2492.95     50.76 o 
   5   4  10     1840.51     1822.60     43.52 o 
   6   4  10     2262.29     2279.34     64.09 o 
   7   4  10       72.33       84.58     29.25 o 
   8   4  10      845.94      793.05     44.76 o 
  -7   5  10      744.77      625.69    102.73 o 
  -6   5  10     1587.65     1571.90     69.08 o 
  -5   5  10        2.43       28.10     18.39 o 
  -4   5  10       28.46       45.46     29.46 o 
  -3   5  10      584.35      499.90     35.10 o 
  -2   5  10     2986.98     2955.13     74.86 o 
  -1   5  10    16212.07    16207.63    524.47 o 
   0   5  10     7739.66     7794.14    265.40 o 
   1   5  10     2281.19     2294.73     92.98 o 
   2   5  10    12306.57    12253.67    181.15 o 
   3   5  10     2362.22     2311.52     79.13 o 
   4   5  10     1168.85     1173.11     34.70 o 
   5   5  10      595.41      543.91     26.86 o 
   6   5  10     1789.74     1695.31     64.04 o 
   7   5  10     1827.87     1801.43     61.63 o 
   8   5  10     2185.05     2243.65    174.27 o 
  -7   6  10     1965.49     2088.53    141.19 o 
  -6   6  10     1718.26     1478.28    178.47 o 
  -5   6  10     2867.47     2878.92     88.05 o 
  -4   6  10     5609.37     5897.57    137.39 o 
  -3   6  10      894.78      874.93     36.34 o 
  -2   6  10     1486.41     1493.65     51.74 o 
  -1   6  10     1446.17     1405.84     47.31 o 
   0   6  10     6133.12     6407.76     88.18 o 
   1   6  10    17823.08    17790.94    246.14 o 
   2   6  10    21210.24    20216.45    269.46 o 
   3   6  10     2520.35     2516.18    139.64 o 
   4   6  10     7833.05     7739.23    218.58 o 
   5   6  10     5639.29     5703.71    120.81 o 
   6   6  10     1468.94     1412.35     46.92 o 
   7   6  10      301.79      288.71     38.06 o 
   8   6  10       73.92       48.58     35.79 o 
  -7   7  10       38.54       33.55     41.75 o 
  -6   7  10      575.01      446.99     51.41 o 
  -5   7  10     5882.50     6179.88    149.47 o 
  -4   7  10     2732.23     2882.80     68.46 o 
  -3   7  10     9865.54     9847.16    271.23 o 
  -2   7  10     7613.67     8058.94    140.39 o 
  -1   7  10     3617.79     3552.40    112.83 o 
   0   7  10     5717.95     5547.40    165.19 o 
   1   7  10     1090.24     1186.61     57.96 o 
   2   7  10        0.24      -11.11     25.02 o 
   3   7  10     2968.60     2713.17    183.58 o 
   4   7  10     9180.44     9124.32    157.82 o 
   5   7  10     1757.52     1745.23     48.55 o 
   6   7  10     1045.44     1086.42     37.08 o 
   7   7  10     1994.99     1985.77     84.12 o 
   8   7  10     1878.63     1863.38    152.79 o 
  -7   8  10      623.59      549.96    130.20 o 
  -6   8  10     2611.47     2501.92    182.44 o 
  -5   8  10     1433.16     1430.78     78.02 o 
  -4   8  10     1971.21     2037.89     55.25 o 
  -3   8  10     3648.32     3838.64     90.39 o 
  -2   8  10      664.95      683.81     29.60 o 
  -1   8  10     3051.44     2990.17     72.44 o 
   0   8  10     3628.47     3335.14     94.00 o 
   1   8  10    15071.84    14322.04    234.13 o 
   2   8  10    13687.13    14065.16    312.58 o 
   3   8  10     1986.86     1844.67     81.03 o 
   4   8  10       30.34       38.22     22.97 o 
   5   8  10      985.58      945.85     39.48 o 
   6   8  10        4.94        4.13      7.86 o 
   7   8  10      287.50      252.49     33.84 o 
   8   8  10      152.49      112.11     66.30 o 
  -7   9  10     1276.27     1164.82     82.59 o 
  -6   9  10     3835.30     4033.10    157.21 o 
  -5   9  10      478.53      444.93     50.54 o 
  -4   9  10     6283.60     6442.38    196.00 o 
  -3   9  10      334.30      394.26     25.83 o 
  -2   9  10     4460.81     4559.21    116.43 o 
  -1   9  10       14.51       19.76     18.95 o 
   0   9  10     3521.72     3759.15     88.16 o 
   1   9  10      981.07      920.10     36.47 o 
   2   9  10     2723.65     2594.75     94.15 o 
   3   9  10     2153.71     2026.67     64.19 o 
   4   9  10     4313.37     4244.69    109.86 o 
   5   9  10     3914.20     4161.23    153.62 o 
   6   9  10     1007.77     1013.44     73.83 o 
   7   9  10      250.51      199.30     64.66 o 
   8   9  10        9.13        1.02     13.75 o 
  -6  10  10       17.46       26.85     39.88 o 
  -5  10  10        4.40        1.27     43.98 o 
  -4  10  10     3854.58     3985.50    100.12 o 
  -3  10  10     1676.38     1635.94     41.72 o 
  -2  10  10    11803.11    12449.79    204.33 o 
  -1  10  10     3501.71     3455.63    103.31 o 
   0  10  10     5870.42     5943.30    142.59 o 
   1  10  10       36.98       54.79     35.27 o 
   2  10  10     1077.33     1109.68     60.45 o 
   3  10  10       30.28       15.50     44.21 o 
   4  10  10     1017.90     1041.79     62.12 o 
   5  10  10     1151.79     1176.93     59.11 o 
   6  10  10     1505.40     1563.27     90.30 o 
   7  10  10     1360.74     1444.46     59.99 o 
   8  10  10     1878.16     1819.77     65.98 o 
  -6  11  10      191.55      133.95    163.41 o 
  -5  11  10      613.69      568.85     84.37 o 
  -4  11  10      785.65      843.60     61.84 o 
  -3  11  10      211.89      205.14     22.37 o 
  -2  11  10     1712.72     1668.50     58.49 o 
  -1  11  10       27.10       41.12     26.11 o 
   0  11  10     3056.13     3258.55    234.92 o 
   1  11  10     4930.40     4889.79    109.39 o 
   2  11  10    10000.54     9655.39    377.89 o 
   3  11  10    10887.12    10725.00    275.46 o 
   4  11  10     1145.25     1283.50     75.85 o 
   5  11  10     2343.38     2352.35    114.22 o 
   6  11  10      686.24      692.57    107.07 o 
   7  11  10       22.37       26.50     22.51 o 
  -6  12  10      143.16      111.15    109.03 o 
  -5  12  10     1169.66     1117.75     77.88 o 
  -4  12  10     3216.71     3527.19    126.64 o 
  -3  12  10     4784.26     5049.98    144.36 o 
  -2  12  10    10621.06    10362.38    224.56 o 
  -1  12  10      207.73      210.50     22.94 o 
   0  12  10      283.40      319.59     31.97 o 
   1  12  10     1147.53     1029.19     53.08 o 
   2  12  10        1.85      -30.23     53.27 o 
   3  12  10       28.84       53.88     27.06 o 
   4  12  10     6134.18     6026.42    150.97 o 
   5  12  10     6944.04     7282.36    264.10 o 
   6  12  10     1391.04     1414.49    110.38 o 
   7  12  10      936.68      927.94     52.77 o 
  -5  13  10     1129.50     1120.94     76.79 o 
  -4  13  10       22.24        7.06     35.63 o 
  -3  13  10     1950.70     2073.84     85.83 o 
  -2  13  10     5264.38     5325.53    152.73 o 
  -1  13  10     6558.34     6150.19    150.85 o 
   0  13  10     2783.64     2548.01     70.49 o 
   1  13  10     2261.59     2330.08     71.44 o 
   2  13  10    14890.26    13793.41    456.47 o 
   3  13  10     4838.95     4762.37    180.47 o 
   4  13  10      446.87      405.28     90.31 o 
   5  13  10        2.50      -14.87     40.36 o 
   6  13  10      314.36      293.79     81.68 o 
   7  13  10      703.35      702.54     48.79 o 
  -5  14  10     3554.47     3803.39    148.94 o 
  -4  14  10      974.20      853.69     68.68 o 
  -3  14  10     2943.13     2848.86     99.54 o 
  -2  14  10      281.71      281.54     23.76 o 
  -1  14  10     1274.35     1204.48     56.54 o 
   0  14  10        4.89       -0.59     22.70 o 
   1  14  10     2901.14     2613.00     93.05 o 
   2  14  10     1482.24     1568.57     69.68 o 
   3  14  10      879.19      835.01     93.67 o 
   4  14  10     4234.69     4205.57    156.74 o 
   5  14  10     3418.93     3454.38    244.12 o 
   6  14  10      420.44      461.60    208.68 o 
   7  14  10      212.49      211.81     63.10 o 
  -5  15  10      662.84      709.27     87.73 o 
  -4  15  10      772.75      683.51    134.55 o 
  -3  15  10      992.39      915.98     61.00 o 
  -2  15  10      902.68      930.48     40.32 o 
  -1  15  10     7098.26     7390.99    215.75 o 
   0  15  10     1350.88     1368.12     65.37 o 
   1  15  10     4151.47     4137.04    179.79 o 
   2  15  10        4.72        8.00     17.62 o 
   3  15  10      407.37      364.43     95.32 o 
   4  15  10        9.28       16.03     26.71 o 
   5  15  10     2876.38     2805.36    124.95 o 
   6  15  10     2113.43     2028.42    107.32 o 
  -4  16  10       71.76       85.88     79.50 o 
  -3  16  10      662.70      633.04     61.36 o 
  -2  16  10     1057.18     1093.73     68.61 o 
  -1  16  10     3589.74     3673.12     91.01 o 
   0  16  10     2933.22     3010.32    106.33 o 
   1  16  10     2907.28     3005.23    145.88 o 
   2  16  10     3723.09     3511.46    206.50 o 
   3  16  10     2738.81     2497.20    171.16 o 
   4  16  10     1688.50     1729.96     94.92 o 
   5  16  10      800.33      786.06    194.32 o 
   6  16  10      207.20      203.43    140.18 o 
  -4  17  10     1138.40     1101.95     76.02 o 
  -3  17  10      755.02      796.01     67.20 o 
  -2  17  10     2261.08     2154.94    125.54 o 
  -1  17  10     2288.83     2205.22    103.20 o 
   0  17  10       12.20        6.93     16.13 o 
   1  17  10      686.28      607.66     47.99 o 
   2  17  10      579.09      458.31     46.73 o 
   3  17  10      124.63      103.36     65.95 o 
   4  17  10      442.28      428.99     85.23 o 
   5  17  10     2562.89     2527.54    157.47 o 
   6  17  10     1248.35     1257.07     95.20 o 
  -3  18  10      711.96      671.12     64.02 o 
  -2  18  10      888.04      986.90    109.62 o 
  -1  18  10     2204.48     2087.58     75.71 o 
   0  18  10     1334.41     1387.16     47.61 o 
   1  18  10     1309.41     1195.37     63.63 o 
   2  18  10      973.70     1049.57     83.14 o 
   3  18  10      886.93      893.12     66.83 o 
   4  18  10      282.24      342.59     44.63 o 
   5  18  10      278.60      204.26    112.14 o 
  -2  19  10      157.22      164.82     97.37 o 
  -1  19  10      110.48       81.57    107.53 o 
   0  19  10      434.85      322.09     35.65 o 
   1  19  10      628.66      515.04    109.71 o 
   2  19  10     2564.82     2567.71    145.62 o 
   3  19  10      907.32      896.65     72.07 o 
   4  19  10     1282.27     1293.08    118.09 o 
  -1  20  10      716.71      746.94     61.34 o 
   0  20  10      978.29      895.94     80.52 o 
   1  20  10      237.29      262.22    138.32 o 
   2  20  10       62.44       58.91     47.85 o 
   3  20  10      329.12      265.29    108.48 o 
   1  21  10     2125.44     2013.63    124.65 o 
   2  21  10     1741.22     1590.25     82.77 o 
  -3 -13  11      426.66      313.04    142.16 o 
  -2 -13  11      936.87      919.95     69.74 o 
  -1 -13  11     1212.79     1283.39     85.59 o 
   0 -13  11     3424.33     3390.37    143.88 o 
   1 -13  11      120.53       77.31     70.35 o 
  -4 -12  11      981.36      913.90     78.51 o 
  -3 -12  11      917.68      871.36    167.92 o 
  -2 -12  11       65.44       24.97     25.68 o 
  -1 -12  11        3.67       17.56     23.70 o 
   0 -12  11      405.75      380.91     32.34 o 
   1 -12  11      284.67      225.08     59.49 o 
   2 -12  11     2843.15     2558.78    193.36 o 
  -4 -11  11     2007.30     2073.33    104.05 o 
  -3 -11  11      511.62      536.96     86.00 o 
  -2 -11  11     1389.17     1337.60     73.48 o 
  -1 -11  11     3000.87     3006.09    105.55 o 
   0 -11  11     1504.37     1446.61     57.99 o 
   1 -11  11      959.17      813.55     73.45 o 
   2 -11  11        9.89       35.43     19.74 o 
   3 -11  11       13.74       14.58     26.72 o 
  -5 -10  11       12.15        5.60     28.80 o 
  -4 -10  11      765.10      697.90    109.28 o 
  -3 -10  11       28.82       13.41     33.12 o 
  -2 -10  11     3679.78     4021.94    249.22 o 
  -1 -10  11     1240.87     1205.70     63.91 o 
   0 -10  11     2129.06     2122.30    169.43 o 
   1 -10  11     1930.90     1940.15     63.65 o 
   2 -10  11     1739.46     1683.52     81.23 o 
   3 -10  11       25.41       21.28     45.51 o 
   4 -10  11       45.62       35.89     53.09 o 
  -5  -9  11     1480.68     1344.53     84.18 o 
  -4  -9  11     1909.02     2122.36    107.89 o 
  -3  -9  11      719.43      706.36    132.76 o 
  -2  -9  11      109.26       70.21     37.01 o 
  -1  -9  11     3344.29     3137.65    113.02 o 
   0  -9  11      276.18      273.28     38.89 o 
   1  -9  11       12.39       28.44     18.63 o 
   2  -9  11     2516.90     2620.46    156.77 o 
   3  -9  11     1691.20     1622.56    147.28 o 
   4  -9  11     1167.07     1244.68     81.79 o 
  -6  -8  11      529.48      489.25    275.66 o 
  -5  -8  11       21.92       33.94     42.59 o 
  -4  -8  11      416.03      355.81     64.79 o 
  -3  -8  11     4281.68     4193.93    276.27 o 
  -2  -8  11     4120.96     4063.53    119.61 o 
  -1  -8  11     4336.28     4393.47    392.32 o 
   0  -8  11     1835.92     1845.49     65.75 o 
   1  -8  11     7253.87     8017.58    685.09 o 
   2  -8  11      668.61      641.35     48.24 o 
   3  -8  11     1757.13     1840.14    102.21 o 
   4  -8  11      225.52      315.09     58.02 o 
   5  -8  11      312.10      307.12    174.40 o 
  -6  -7  11     1668.41     1609.69    108.74 o 
  -5  -7  11      344.75      347.60     62.49 o 
  -4  -7  11     4303.52     4255.73    134.14 o 
  -3  -7  11     2148.99     2069.63    138.75 o 
  -2  -7  11      117.11       91.93     34.75 o 
  -1  -7  11     1828.65     1743.91     60.65 o 
   0  -7  11     1452.77     1404.94     69.46 o 
   1  -7  11     1091.87     1007.96     43.33 o 
   2  -7  11     1620.41     1633.77     70.90 o 
   3  -7  11     5068.40     4815.75    238.02 o 
   4  -7  11     2594.92     2447.90    164.96 o 
   5  -7  11      614.19      561.30     61.82 o 
  -6  -6  11       85.15       71.55     57.90 o 
  -5  -6  11      447.25      464.86    122.12 o 
  -4  -6  11     4614.76     4496.08    195.72 o 
  -3  -6  11     3106.29     4203.13    190.23 o 
  -2  -6  11     1823.63     1947.20    188.04 o 
  -1  -6  11     6566.98     7023.01    253.19 o 
   0  -6  11     2248.77     2304.64     64.78 o 
   1  -6  11       33.01       29.78     15.86 o 
   2  -6  11     1247.28     1137.41     45.61 o 
   3  -6  11      559.94      593.19     59.81 o 
   4  -6  11      689.30      655.87     67.04 o 
   5  -6  11      782.93      767.79     70.38 o 
   6  -6  11      953.81      888.37     91.14 o 
  -7  -5  11     1083.46     1013.42     76.17 o 
  -6  -5  11      355.13      334.47     74.19 o 
  -5  -5  11       60.47       49.51     41.38 o 
  -4  -5  11      107.18       85.03     28.82 o 
  -3  -5  11       63.86       57.03     35.65 o 
  -2  -5  11      397.35      421.58     49.10 o 
  -1  -5  11     7773.63     8962.82    328.85 o 
   0  -5  11     2474.63     3534.22    130.17 o 
   1  -5  11     8089.96     8478.21    466.61 o 
   2  -5  11     2992.87     3129.24    222.80 o 
   3  -5  11     2092.93     2027.01     94.32 o 
   4  -5  11       68.13       46.99     67.04 o 
   5  -5  11      114.61      126.22     60.35 o 
   6  -5  11      190.87      234.26    114.27 o 
  -7  -4  11     1381.84     1248.81     53.57 o 
  -6  -4  11      443.03      426.97     55.40 o 
  -5  -4  11      558.61      499.14     84.06 o 
  -4  -4  11     9694.65     9294.69    268.82 o 
  -3  -4  11     5666.67     5462.18    136.70 o 
  -2  -4  11       95.05       96.42     17.43 o 
  -1  -4  11      129.24      131.14     55.82 o 
   0  -4  11      244.11      298.58    133.99 o 
   1  -4  11     6178.90     6231.87    119.00 o 
   2  -4  11      158.93      165.68     60.51 o 
   3  -4  11     6015.48     6454.03    194.09 o 
   4  -4  11     6605.39     6940.90    235.05 o 
   5  -4  11     1460.51     1497.58     87.69 o 
   6  -4  11     1315.25     1315.53     78.38 o 
  -7  -3  11       20.30       18.33     23.82 o 
  -6  -3  11      244.38      398.60    115.21 o 
  -5  -3  11     1905.32     1712.92     95.64 o 
  -4  -3  11       58.88       47.81     30.19 o 
  -3  -3  11     3366.72     3190.23     92.46 o 
  -2  -3  11    10630.51    10544.82    319.03 o 
  -1  -3  11     9978.32     9573.46    650.29 o 
   0  -3  11      887.36      867.22     54.81 o 
   1  -3  11     3105.33     3678.44    283.10 o 
   2  -3  11      935.47      904.18     26.74 o 
   3  -3  11       58.11       65.85     16.17 o 
   4  -3  11       12.88        7.04     14.78 o 
   5  -3  11      453.65      447.91     35.84 o 
   6  -3  11      868.30      962.67     73.66 o 
   7  -3  11      640.09      567.98     65.90 o 
  -7  -2  11     2336.14     2227.16     74.87 o 
  -6  -2  11     2515.59     2392.73     90.77 o 
  -5  -2  11     2218.00     2117.79     74.45 o 
  -4  -2  11      408.96      355.38     35.58 o 
  -2  -2  11     6800.75     6856.68    240.51 o 
  -1  -2  11      992.44     1012.69     54.23 o 
   0  -2  11     2628.57     2933.29    130.50 o 
   1  -2  11    11119.26    10275.60    125.80 o 
   2  -2  11      213.03      209.62     19.20 o 
   3  -2  11     1067.51     1048.05     27.11 o 
   4  -2  11     1955.62     2125.70     49.59 o 
   5  -2  11     3192.50     3295.96    117.30 o 
   6  -2  11        2.28        7.06     14.08 o 
   7  -2  11      442.19      375.16     43.84 o 
  -7  -1  11      959.23      838.72     49.40 o 
  -6  -1  11      554.46      512.39     44.93 o 
  -5  -1  11      518.93      513.46     49.83 o 
  -4  -1  11     3817.09     3792.30    131.71 o 
  -3  -1  11     1580.22     1575.22     54.31 o 
  -2  -1  11     1157.78     1080.41     47.37 o 
  -1  -1  11      569.36      606.58     23.12 o 
   0  -1  11    10002.51    10579.40    263.86 o 
   1  -1  11        1.44        3.04      4.81 o 
   2  -1  11       63.76       67.76     11.99 o 
   3  -1  11     7424.37     7506.40    106.05 o 
   4  -1  11     7385.99     7174.49    261.35 o 
   5  -1  11      624.11      670.95     47.43 o 
   6  -1  11     1126.42     1041.84     89.51 o 
   7  -1  11     2052.66     1997.66     74.46 o 
  -7   0  11      530.68      480.85     75.89 o 
  -6   0  11       57.30       44.84     16.56 o 
  -5   0  11      205.23      216.13     32.98 o 
  -4   0  11      423.15      373.92     29.65 o 
  -3   0  11      800.60      757.61     27.91 o 
  -2   0  11     3402.15     3445.80     83.04 o 
  -1   0  11     1456.15     1347.35     44.88 o 
   0   0  11    11035.86    11387.30    320.23 o 
   1   0  11     3621.48     3565.15    188.13 o 
   2   0  11     7518.91     7422.36    245.47 o 
   3   0  11      338.52      403.92     40.13 o 
   4   0  11      307.20      334.24     27.09 o 
   5   0  11        0.25        4.22      5.42 o 
   6   0  11     1598.00     1550.52     83.85 o 
   7   0  11     1051.91     1107.54     52.95 o 
  -7   1  11     3216.06     2905.76    110.42 o 
  -6   1  11      260.74      310.35     91.84 o 
  -5   1  11     1313.42     1307.16     75.32 o 
  -4   1  11      297.00      306.88     29.76 o 
  -3   1  11     4136.60     4173.83    127.03 o 
  -2   1  11     6240.24     6349.31    274.46 o 
  -1   1  11      609.53      602.66     33.40 o 
   0   1  11     1311.18     1221.84     33.39 o 
   1   1  11    21616.36    22974.06    310.98 o 
   2   1  11     5129.68     4880.02    146.11 o 
   3   1  11     2594.13     2493.97     55.71 o 
   4   1  11     6192.76     6349.20    113.73 o 
   5   1  11     8729.02     9462.67    215.94 o 
   6   1  11     2513.69     2417.76     92.47 o 
   7   1  11      778.43      821.21     63.26 o 
  -7   2  11        2.72       19.44     20.96 o 
  -6   2  11      260.10      240.72     29.33 o 
  -5   2  11     3328.06     3047.80    151.48 o 
  -4   2  11     4741.47     4794.05     87.17 o 
  -3   2  11      894.14      893.68     33.78 o 
  -2   2  11    19208.89    20138.98    308.77 o 
  -1   2  11    17147.59    16203.27    530.99 o 
   0   2  11    10069.05    10355.49    513.70 o 
   1   2  11     2725.51     2832.51    102.96 o 
   2   2  11     2470.39     2462.68    122.87 o 
   3   2  11      562.86      565.59     35.79 o 
   4   2  11     1813.15     1759.69     41.12 o 
   5   2  11      323.58      318.84     28.60 o 
   6   2  11      914.30      928.10     58.36 o 
   7   2  11     2623.47     2623.24    105.89 o 
   8   2  11     1249.17     1356.12     74.18 o 
  -7   3  11      917.53      816.78    109.83 o 
  -6   3  11     3794.03     3758.70    155.43 o 
  -5   3  11     3476.55     3227.25    110.67 o 
  -4   3  11     1862.66     1905.85     47.48 o 
  -3   3  11     5230.66     5137.42    128.85 o 
  -2   3  11     7389.78     7892.58    315.97 o 
  -1   3  11      615.43      582.59     53.89 o 
   0   3  11     2928.86     2859.99     60.84 o 
   1   3  11     6487.41     6611.95    219.82 o 
   2   3  11    17578.21    16567.47    349.29 o 
   3   3  11     1841.88     1820.45     70.65 o 
   4   3  11       58.81       73.49     19.07 o 
   5   3  11      926.31      869.73     38.69 o 
   6   3  11       22.61       25.53     18.25 o 
   7   3  11      409.33      421.40     35.05 o 
   8   3  11      524.39      533.69     45.23 o 
  -7   4  11     1063.78     1031.28     77.30 o 
  -6   4  11      984.63      851.60     55.84 o 
  -5   4  11     4633.90     4577.68    161.31 o 
  -4   4  11     3477.13     3532.86    102.25 o 
  -3   4  11      621.34      532.77     43.68 o 
  -2   4  11     3612.12     3804.45    134.47 o 
   0   4  11     4130.52     4535.43    110.65 o 
   1   4  11     1122.68     1085.43     72.20 o 
   2   4  11      517.89      485.08     40.90 o 
   3   4  11      990.36      962.60     58.65 o 
   4   4  11    10971.91    10899.50    167.77 o 
   5   4  11     4377.06     4357.26     81.30 o 
   6   4  11      772.32      771.93     74.61 o 
   7   4  11      651.60      641.88     47.01 o 
   8   4  11      615.82      558.79     65.63 o 
  -7   5  11       22.99       12.90     42.85 o 
  -6   5  11      159.29      134.00     60.99 o 
  -5   5  11      198.39      200.87     61.33 o 
  -4   5  11      177.72      179.19     21.84 o 
  -3   5  11     2588.37     2541.21     80.31 o 
  -2   5  11     1752.12     1756.00     53.51 o 
  -1   5  11     2567.98     2605.58     62.37 o 
   0   5  11     3042.65     3052.97     84.55 o 
   1   5  11     2984.27     3097.32    127.18 o 
   2   5  11     6985.87     7102.71    197.07 o 
   3   5  11     2501.91     2518.26     87.43 o 
   4   5  11      380.77      367.07     32.78 o 
   5   5  11      146.10      151.55     37.99 o 
   6   5  11      185.90      157.44     29.58 o 
   7   5  11     1704.46     1729.90    144.79 o 
   8   5  11     1066.08     1035.76     64.90 o 
  -7   6  11      682.95      592.60     70.12 o 
  -6   6  11     1519.44     1448.50    163.11 o 
  -5   6  11     1446.22     1382.00     57.90 o 
  -4   6  11      538.29      503.30     39.57 o 
  -3   6  11       12.92       10.69     17.41 o 
  -2   6  11     1259.01     1326.17     49.59 o 
  -1   6  11     2995.05     3031.58    130.06 o 
   0   6  11       92.12       96.97     35.83 o 
   1   6  11     3544.60     3731.82    145.50 o 
   2   6  11    21330.24    21626.23    462.85 o 
   3   6  11     2186.71     1989.72    108.80 o 
   4   6  11     6512.30     6616.68    138.35 o 
   5   6  11     1101.15     1115.41     33.55 o 
   6   6  11     1142.86     1137.51     40.00 o 
   7   6  11     1554.15     1456.65     53.37 o 
   8   6  11      229.52      226.89    183.77 o 
  -7   7  11      171.54      110.86    160.44 o 
  -6   7  11      342.10      284.03    103.91 o 
  -5   7  11      585.81      557.32     38.95 o 
  -4   7  11     5458.11     5472.59    206.79 o 
  -3   7  11     2422.92     2569.76     66.06 o 
  -2   7  11     1160.68     1188.88     66.39 o 
  -1   7  11    16304.43    15869.18    327.46 o 
   0   7  11      395.23      473.67     48.56 o 
   1   7  11     2076.51     1956.17    102.17 o 
   2   7  11     2272.57     2180.46    100.52 o 
   3   7  11       32.37       65.20     66.80 o 
   4   7  11       25.31       26.88     32.35 o 
   5   7  11     2953.00     2912.24     54.71 o 
   6   7  11     1722.28     1760.43     49.42 o 
   7   7  11      391.37      387.14     31.04 o 
   8   7  11      410.91      448.23    184.78 o 
  -7   8  11     2179.73     1941.00    158.96 o 
  -6   8  11      119.15       93.09     70.23 o 
  -5   8  11        7.05        8.86     10.75 o 
  -4   8  11     3419.81     3516.39     85.41 o 
  -3   8  11     3809.48     3762.70    108.08 o 
  -2   8  11     8819.35     8718.10    314.40 o 
  -1   8  11     6678.82     6446.43     95.31 o 
   0   8  11      554.65      632.79     27.95 o 
   1   8  11     3815.64     3847.55    116.64 o 
   2   8  11     1427.09     1467.75     70.75 o 
   3   8  11     2944.38     2690.59    116.35 o 
   4   8  11     3744.47     3501.16    132.40 o 
   5   8  11        2.10        3.40     12.53 o 
   6   8  11       84.20       83.04     32.35 o 
   7   8  11     1347.43     1346.60     63.37 o 
   8   8  11      448.77      454.56     79.18 o 
  -6   9  11     4035.50     4159.80    149.16 o 
  -5   9  11     4991.01     4992.24    196.72 o 
  -4   9  11      785.50      794.94     48.85 o 
  -3   9  11      332.19      344.12     26.33 o 
  -2   9  11     8058.91     8487.81    170.85 o 
  -1   9  11     1763.13     1714.33     59.68 o 
   0   9  11     6908.71     7213.62    297.43 o 
   1   9  11     2696.02     2643.85     81.03 o 
   2   9  11     4804.14     4798.95    188.62 o 
   3   9  11     1872.69     1719.62    119.96 o 
   4   9  11     1894.53     1826.40     99.89 o 
   5   9  11     7097.34     7069.82    207.97 o 
   6   9  11     3056.48     3066.91    147.29 o 
   7   9  11      436.58      370.05     39.98 o 
   8   9  11       70.22       60.80     48.22 o 
  -6  10  11       80.96       94.06     44.28 o 
  -5  10  11      880.14      803.98     59.57 o 
  -4  10  11     8069.20     8674.97    208.96 o 
  -3  10  11     1781.19     1824.72     82.79 o 
  -2  10  11     4106.42     4246.34     91.87 o 
  -1  10  11     7280.94     7591.34    212.30 o 
   0  10  11     4202.13     4413.58    114.32 o 
   1  10  11      158.50      113.89     50.73 o 
   2  10  11      325.43      299.38     32.40 o 
   3  10  11      290.72      282.04     61.47 o 
   4  10  11     1351.20     1384.13     66.85 o 
   5  10  11      231.78      244.06     37.97 o 
   6  10  11     2169.47     2138.52    113.30 o 
   7  10  11     1999.53     1981.31     90.15 o 
  -6  11  11      584.08      632.87     70.40 o 
  -5  11  11     1650.71     1657.16    115.76 o 
  -4  11  11      700.20      669.37     79.68 o 
  -3  11  11     1403.96     1328.57     62.90 o 
  -2  11  11     2290.89     2426.84     61.27 o 
  -1  11  11     4114.11     4272.69    112.87 o 
   0  11  11     1312.90     1287.28     44.08 o 
   1  11  11     3468.61     3429.02    135.57 o 
   2  11  11     5298.82     5221.38    139.16 o 
   3  11  11     4257.95     4182.80    142.38 o 
   4  11  11     5144.13     5143.53    195.54 o 
   5  11  11      897.40      870.51     68.74 o 
   6  11  11       20.85       28.75     19.07 o 
   7  11  11      327.68      330.40    130.41 o 
  -6  12  11      756.53      759.97     69.52 o 
  -5  12  11     3207.40     3068.52    201.27 o 
  -4  12  11     2459.49     2357.26    188.88 o 
  -3  12  11     6257.07     6273.33    154.77 o 
  -2  12  11      343.54      344.75     25.62 o 
  -1  12  11     1924.09     1878.12     62.23 o 
   0  12  11     1393.13     1374.07     45.35 o 
   1  12  11       20.92       41.29     35.66 o 
   2  12  11      685.10      615.13     46.54 o 
   3  12  11      951.61      822.80    137.60 o 
   4  12  11      199.25      191.95     47.07 o 
   5  12  11       60.67       73.04     51.06 o 
   6  12  11     2787.06     2824.95    121.43 o 
   7  12  11     1521.39     1667.37    114.03 o 
  -5  13  11      177.93      132.29    114.50 o 
  -4  13  11      674.00      641.14     64.34 o 
  -3  13  11      503.58      551.95     80.85 o 
  -2  13  11      170.48      143.05     32.72 o 
  -1  13  11     6434.74     6675.46    152.09 o 
   0  13  11      842.87      809.76     33.55 o 
   1  13  11     6479.09     6342.39    246.64 o 
   2  13  11     1339.23     1175.16    132.45 o 
   3  13  11       67.63       50.33     49.03 o 
   4  13  11      455.89      422.22     50.35 o 
   5  13  11       59.96       50.09     50.92 o 
   6  13  11      311.39      369.30    115.19 o 
   7  13  11      164.71      146.67     77.33 o 
  -5  14  11     1094.68     1073.16     81.63 o 
  -4  14  11     3719.64     3573.37    214.52 o 
  -3  14  11       18.83       13.52     17.36 o 
  -2  14  11      310.42      322.44     27.86 o 
  -1  14  11      156.73      175.97     29.24 o 
   0  14  11       34.54       50.99     45.52 o 
   1  14  11     2141.66     2094.85     71.14 o 
   2  14  11     1704.86     1608.12     67.80 o 
   3  14  11     5225.65     4890.44    269.49 o 
   4  14  11     2689.75     2698.48    179.73 o 
   5  14  11     1018.32      993.48     70.68 o 
   6  14  11      922.74      952.50     81.23 o 
   7  14  11      955.35      935.75     78.52 o 
  -5  15  11      207.02      181.37    128.75 o 
  -4  15  11     1004.00     1007.14     85.94 o 
  -3  15  11     2527.32     2515.39    126.28 o 
  -2  15  11     6477.11     6665.11    257.50 o 
  -1  15  11     2976.65     2876.26     87.16 o 
   0  15  11     1775.94     1727.33     90.40 o 
   1  15  11     4705.72     4764.70    194.31 o 
   2  15  11      531.18      493.44     97.07 o 
   3  15  11       49.02      144.89     70.17 o 
   4  15  11      972.20     1014.00     69.68 o 
   5  15  11     1051.27      945.20     80.57 o 
   6  15  11     1390.89     1436.78     87.83 o 
  -4  16  11      946.83      917.97    105.06 o 
  -3  16  11       37.43       16.17     21.05 o 
  -2  16  11      804.87      820.15     35.85 o 
  -1  16  11     2493.44     2575.94    124.26 o 
   0  16  11     6422.02     6292.18    183.03 o 
   1  16  11     4620.15     4350.47    181.10 o 
   2  16  11     2221.66     2188.73    116.02 o 
   3  16  11     3907.93     3865.52    184.90 o 
   4  16  11      622.71      624.13     67.09 o 
   5  16  11     1739.37     1773.51     93.92 o 
   6  16  11       16.70        9.35     34.39 o 
  -4  17  11     2447.56     2519.41    120.52 o 
  -3  17  11     3831.43     3993.63    153.01 o 
  -2  17  11     1600.91     1799.20     92.05 o 
  -1  17  11      202.99      175.08     86.69 o 
   0  17  11     1036.02     1035.90     48.91 o 
   1  17  11       31.14        9.91     20.24 o 
   2  17  11      520.61      481.82     68.84 o 
   3  17  11     1718.96     1523.00     73.45 o 
   4  17  11     2235.84     2066.38    106.56 o 
   5  17  11      337.05      309.91    173.35 o 
   6  17  11       90.53       63.39     48.18 o 
  -3  18  11      900.70      884.78     66.43 o 
  -2  18  11     2027.42     2016.04    183.56 o 
  -1  18  11      905.39      888.10     86.36 o 
   0  18  11      691.03      743.36     47.77 o 
   1  18  11      899.46      880.02     56.95 o 
   2  18  11     2189.62     2083.21    100.32 o 
   3  18  11      198.48      194.93     36.02 o 
   4  18  11       41.53       66.01     54.97 o 
   5  18  11       13.27      -18.45     36.18 o 
  -2  19  11      109.59      110.08     63.01 o 
  -1  19  11       24.30        0.96     34.41 o 
   0  19  11     2190.40     2060.31     65.24 o 
   1  19  11      751.83      647.12     59.70 o 
   2  19  11      502.26      414.32    107.74 o 
   3  19  11     1860.87     1935.27     94.06 o 
   4  19  11     2733.65     2705.95    112.49 o 
  -1  20  11     2179.14     2175.45    174.64 o 
   0  20  11       20.13       25.60     19.82 o 
   1  20  11       49.65       58.34     39.51 o 
   2  20  11        0.79       -0.57     25.77 o 
   3  20  11       36.37       42.38     25.67 o 
   1  21  11     1399.06     1357.22    103.82 o 
  -1 -13  12      665.70      583.98    105.61 o 
  -3 -12  12      944.59      856.51    104.60 o 
  -2 -12  12      292.76      284.11     68.55 o 
  -1 -12  12       65.62       60.56     40.22 o 
   0 -12  12      523.22      552.56     36.96 o 
   1 -12  12      757.34      682.21     54.45 o 
   2 -12  12       39.27       28.23     59.61 o 
  -4 -11  12      672.87      613.69    141.11 o 
  -3 -11  12     1936.59     1873.28    116.77 o 
  -2 -11  12     2603.21     2793.77    114.54 o 
  -1 -11  12      278.00      291.89     57.56 o 
   0 -11  12      646.33      663.06     37.46 o 
   1 -11  12     1023.82      986.05     62.25 o 
   2 -11  12      136.48      118.94     90.99 o 
   3 -11  12      792.87      715.60     79.88 o 
  -5 -10  12      195.17      131.32    145.25 o 
  -4 -10  12      407.02      356.65     76.93 o 
  -3 -10  12       62.96       45.71     55.21 o 
  -2 -10  12      401.27      269.72    142.25 o 
  -1 -10  12      277.93      292.70     31.81 o 
   0 -10  12     3022.18     2891.40    187.33 o 
   1 -10  12     3696.33     3843.88    103.01 o 
   2 -10  12     1549.76     1631.02     81.99 o 
   3 -10  12     2070.82     1909.84     97.31 o 
  -5  -9  12     3404.08     3255.12    126.87 o 
  -4  -9  12     1065.80      959.43     88.02 o 
  -3  -9  12     2068.85     1995.83    184.11 o 
  -2  -9  12      248.80      283.09     29.17 o 
  -1  -9  12      346.72      315.97     61.66 o 
   0  -9  12     1183.88     1145.62     59.73 o 
   1  -9  12      147.29      184.17     34.79 o 
   2  -9  12       76.22       68.92     44.27 o 
   3  -9  12     1496.51     1486.91     85.85 o 
   4  -9  12     1600.09     1424.06    157.38 o 
  -5  -8  12       48.71       15.13     29.50 o 
  -4  -8  12       94.81      107.56     68.32 o 
  -3  -8  12       65.37       91.84     38.20 o 
  -2  -8  12     2711.07     2653.93     63.70 o 
  -1  -8  12     5494.90     5580.47    244.40 o 
   0  -8  12     2628.06     2639.96    187.47 o 
   1  -8  12      965.64      865.88     49.39 o 
   2  -8  12     1312.33     1284.27     57.50 o 
   3  -8  12       27.84       -4.27     38.67 o 
   4  -8  12      253.35      213.89    148.78 o 
   5  -8  12      100.83      115.42    114.34 o 
  -6  -7  12     1032.24     1021.49    217.99 o 
  -4  -7  12      182.98      202.21    116.66 o 
  -3  -7  12      132.82       87.93     68.85 o 
  -2  -7  12      148.93      145.17     98.45 o 
  -1  -7  12      130.25      140.48     61.99 o 
   0  -7  12      867.31      927.83    135.69 o 
   1  -7  12     2665.61     2733.50     87.28 o 
   2  -7  12      234.71      237.18     39.73 o 
   3  -7  12      115.56      108.03     73.33 o 
   4  -7  12     1297.92     1271.48    116.77 o 
   5  -7  12     1143.49     1170.55     80.30 o 
  -6  -6  12       37.10       26.26     43.66 o 
  -5  -6  12     1364.59     1250.85     73.97 o 
  -4  -6  12      716.98      655.34     73.11 o 
  -3  -6  12      885.57     1065.38    129.25 o 
  -2  -6  12     4656.40     5117.14    321.88 o 
  -1  -6  12       69.70       49.65     44.36 o 
   0  -6  12      502.29      500.10     31.93 o 
   1  -6  12      144.93      163.89     37.21 o 
   2  -6  12     2081.02     2060.18     83.83 o 
   3  -6  12      106.06      136.80     65.42 o 
   4  -6  12     1599.69     1620.18     81.52 o 
   5  -6  12      452.91      426.32    148.28 o 
  -6  -5  12     1318.25     1294.54     81.38 o 
  -5  -5  12      792.79      759.24    167.85 o 
  -4  -5  12        3.94        6.17     29.40 o 
  -3  -5  12     4429.51     4385.78    277.48 o 
  -2  -5  12     1277.39     2008.42    104.18 o 
  -1  -5  12       42.66       31.80     35.04 o 
   0  -5  12     2385.96     2555.15    144.15 o 
   1  -5  12     5520.05     5589.83    142.00 o 
   2  -5  12     5211.37     5378.40    402.19 o 
   3  -5  12     2732.44     2834.81     86.91 o 
   4  -5  12     3440.31     3520.50    206.09 o 
   5  -5  12      861.96      774.83     62.62 o 
   6  -5  12      170.76      125.66     59.29 o 
  -7  -4  12      998.51      906.30     54.16 o 
  -6  -4  12     1162.27     1033.13     67.43 o 
  -5  -4  12     5546.33     5176.06    210.03 o 
  -4  -4  12     3097.50     3369.67    150.96 o 
  -3  -4  12     2124.32     1984.98    127.55 o 
  -2  -4  12     1380.55     1348.18     62.14 o 
  -1  -4  12     1247.37     1333.95     98.48 o 
   0  -4  12      666.74      659.35    124.99 o 
   1  -4  12      352.86      361.24     98.92 o 
   2  -4  12     3448.59     3403.02    179.85 o 
   3  -4  12     1495.81     1420.48     74.21 o 
   4  -4  12     3210.37     3404.24    162.38 o 
   5  -4  12     1326.50     1318.83    119.74 o 
   6  -4  12      841.41      814.85     68.57 o 
  -7  -3  12       37.87       23.88     18.48 o 
  -5  -3  12     1917.12     1711.14     69.52 o 
  -4  -3  12     1162.37     1030.65     68.01 o 
  -3  -3  12     9661.65    10207.45    221.38 o 
  -2  -3  12      140.50      109.81     33.77 o 
  -1  -3  12     1936.52     2795.71    101.53 o 
   0  -3  12     4210.48     4628.36    231.37 o 
   1  -3  12     5518.79     5633.17    246.00 o 
   2  -3  12      132.63      163.69     31.50 o 
   3  -3  12      104.33      120.34     42.15 o 
   4  -3  12     1554.24     1751.63     95.72 o 
   5  -3  12      234.55      249.54    143.81 o 
   6  -3  12      269.24      412.48     64.39 o 
  -7  -2  12      893.41      794.82     77.01 o 
  -6  -2  12     2225.16     2140.00    104.51 o 
  -5  -2  12     1254.11     1518.44     81.04 o 
  -4  -2  12     2878.71     2873.74    145.45 o 
  -3  -2  12      844.66      823.64    147.84 o 
  -2  -2  12     2629.05     2661.76     60.91 o 
  -1  -2  12     1440.09     1488.55     27.37 o 
   0  -2  12      329.91      291.01     42.75 o 
   1  -2  12     3370.92     3597.81    160.04 o 
   2  -2  12     4792.16     5205.17     82.39 o 
   3  -2  12      678.54      674.46     23.12 o 
   4  -2  12      627.80      549.20     25.16 o 
   5  -2  12       12.76       10.34     16.85 o 
   6  -2  12       88.22       63.77     33.27 o 
   7  -2  12      115.80       68.43     60.66 o 
  -7  -1  12     1098.07      910.17     48.54 o 
  -6  -1  12     1629.42     1551.90     71.08 o 
  -5  -1  12      874.90      816.37     45.54 o 
  -4  -1  12     2189.65     2177.51     69.31 o 
  -3  -1  12     1941.83     1950.00     68.96 o 
  -2  -1  12     2733.83     2673.09    121.54 o 
  -1  -1  12     2434.92     2563.21     77.00 o 
   0  -1  12    11271.83    11377.35    313.07 o 
   1  -1  12      234.35      247.17     19.90 o 
   2  -1  12      275.87      265.63     18.25 o 
   3  -1  12       13.60       13.22      8.21 o 
   4  -1  12     2737.87     2658.99     82.24 o 
   5  -1  12     3408.97     3629.06    174.67 o 
   6  -1  12     1349.74     1277.80     87.99 o 
   7  -1  12     1122.16     1149.04     72.48 o 
  -7   0  12       20.59       11.70     22.94 o 
  -6   0  12      726.60      645.25     65.41 o 
  -5   0  12       27.68       24.46     20.37 o 
  -4   0  12      309.70      276.14     37.09 o 
  -3   0  12     3099.80     3172.00    165.94 o 
  -2   0  12    17926.95    18360.59    927.11 o 
  -1   0  12     2830.68     2887.22     69.94 o 
   0   0  12      819.17      887.33     62.95 o 
   1   0  12     5299.03     5960.10    199.09 o 
   2   0  12       82.06       66.27     14.99 o 
   3   0  12     1367.05     1298.22     57.55 o 
   4   0  12     1512.03     1486.84     53.24 o 
   5   0  12      637.15      609.78     56.58 o 
   6   0  12       95.08       86.21     33.04 o 
   7   0  12      521.33      467.94     44.35 o 
  -7   1  12      680.30      639.46     45.81 o 
  -6   1  12     3455.54     3483.93    120.46 o 
  -5   1  12     2378.12     2464.76     92.96 o 
  -4   1  12     2184.06     2079.05    144.92 o 
  -3   1  12      419.55      447.68     33.06 o 
  -2   1  12     3356.44     3554.38     84.19 o 
  -1   1  12      171.47      147.78     34.53 o 
   0   1  12      873.90      924.65     53.80 o 
   1   1  12       22.89       33.77     44.84 o 
   2   1  12       63.15       82.21     46.24 o 
   3   1  12     6885.19     6771.66    103.21 o 
   4   1  12     2506.56     2486.70     53.45 o 
   5   1  12     2025.13     2066.03     61.95 o 
   6   1  12     1759.72     1615.94     77.58 o 
   7   1  12      357.67      351.36     44.95 o 
  -7   2  12     1100.74      914.08     56.15 o 
  -6   2  12       27.06       47.87     18.43 o 
  -5   2  12      599.23      545.56     47.14 o 
  -4   2  12     2769.73     2956.23     76.15 o 
  -3   2  12     5975.92     6207.43    150.00 o 
  -2   2  12    11981.48    12691.39    195.73 o 
  -1   2  12     5541.55     5708.42    301.17 o 
   0   2  12     1218.62     1167.29     43.63 o 
   1   2  12     1394.57     1610.06     73.69 o 
   2   2  12     1124.30     1040.99     66.30 o 
   3   2  12      430.17      429.63     30.59 o 
   4   2  12      131.39      136.60     22.03 o 
   5   2  12     3324.27     3253.76     79.76 o 
   6   2  12     1741.68     1753.00     74.86 o 
   7   2  12     1004.03      924.37     69.59 o 
  -7   3  12     1401.15     1403.14     78.83 o 
  -6   3  12      359.06      328.21     31.47 o 
  -5   3  12     2112.48     2031.78     85.20 o 
  -4   3  12     1230.03     1131.78     63.33 o 
  -3   3  12       35.09      160.88     89.65 o 
  -2   3  12      199.03      243.85     35.49 o 
  -1   3  12    10175.45    10293.25    166.17 o 
   0   3  12     5334.38     5233.01    366.08 o 
   1   3  12     5251.76     5012.87    145.99 o 
   2   3  12     2988.38     2819.74    107.76 o 
   3   3  12     2870.51     2798.07    117.63 o 
   4   3  12     2257.33     2274.42     51.58 o 
   5   3  12      168.26      162.91     35.33 o 
   6   3  12      263.95      224.58     29.59 o 
   7   3  12      116.69       77.16     39.73 o 
  -7   4  12      177.24      150.10    112.39 o 
  -6   4  12     3831.23     3801.61    116.33 o 
  -5   4  12     2147.26     2139.65     76.41 o 
  -4   4  12     7812.40     7701.13    260.57 o 
  -3   4  12      337.01      372.45     39.27 o 
  -2   4  12     5893.53     6030.85    108.24 o 
  -1   4  12     3549.58     3359.75    194.83 o 
   0   4  12       16.30       -0.18     18.92 o 
   1   4  12    11549.01    10992.42    246.31 o 
   2   4  12     3035.12     2924.83     96.38 o 
   3   4  12     6310.87     5853.31    281.52 o 
   4   4  12     1250.23     1214.34     33.95 o 
   5   4  12      597.31      624.76     31.56 o 
   6   4  12     7396.17     7510.11    111.37 o 
   7   4  12     1084.50     1092.60     67.38 o 
  -7   5  12     1211.01     1120.41     74.08 o 
  -6   5  12      142.58      112.67     52.32 o 
  -5   5  12      357.11      315.95     31.32 o 
  -4   5  12     1961.39     1968.02     82.34 o 
  -3   5  12     2176.83     2324.54    116.69 o 
  -2   5  12     7645.00     7663.68    131.46 o 
  -1   5  12    19917.00    19471.70    709.13 o 
   0   5  12    11352.31    11700.18    390.67 o 
   1   5  12     1371.21     1296.68     60.24 o 
   2   5  12     3425.35     3251.89    136.74 o 
   3   5  12       38.66       13.70     44.81 o 
   4   5  12        3.57       -2.85     13.33 o 
   5   5  12      493.22      451.13     33.09 o 
   6   5  12      112.97      129.61     32.37 o 
   7   5  12       50.51       46.73     23.12 o 
   8   5  12      974.66      884.96     67.42 o 
  -7   6  12     1357.99     1224.41     77.58 o 
  -6   6  12     1139.68     1013.89     67.09 o 
  -5   6  12     6461.09     6682.93    255.98 o 
  -4   6  12     2985.91     2915.69     62.56 o 
  -3   6  12       33.97       34.27     28.82 o 
  -2   6  12      310.93      341.56     24.96 o 
  -1   6  12      620.40      579.04     25.43 o 
   0   6  12     3528.74     3614.66     84.80 o 
   1   6  12     8651.48     9330.97    221.09 o 
   2   6  12      225.47      246.42     42.02 o 
   3   6  12     1348.63     1232.75     82.50 o 
   4   6  12     2235.28     2171.62     51.45 o 
   5   6  12      332.87      317.77     21.25 o 
   6   6  12       81.85       90.59     27.56 o 
   7   6  12      276.97      258.29     35.13 o 
   8   6  12        9.19       11.49     24.66 o 
  -7   7  12        1.49        1.94     17.05 o 
  -6   7  12      119.56       92.58    104.10 o 
  -5   7  12     1792.98     1769.01     52.84 o 
  -4   7  12     3408.77     3400.69     96.67 o 
  -3   7  12      612.65      594.63     36.98 o 
  -2   7  12     3025.19     3095.99     96.94 o 
  -1   7  12     1047.56     1079.68     48.51 o 
   0   7  12     3281.23     3386.28     72.37 o 
   1   7  12       78.38       95.63     72.53 o 
   2   7  12      603.69      595.78     40.66 o 
   3   7  12     1817.41     1739.99     74.37 o 
   4   7  12      823.60      748.60     32.79 o 
   5   7  12      256.31      243.88     23.94 o 
   6   7  12     2479.51     2485.99     59.98 o 
   7   7  12     1527.18     1634.20     50.52 o 
   8   7  12      382.06      301.85     62.12 o 
  -6   8  12      385.05      373.53    123.81 o 
  -5   8  12      306.09      311.08     32.42 o 
  -4   8  12        0.93       -2.72     15.03 o 
  -3   8  12      986.42     1026.08     35.26 o 
  -2   8  12      217.78      226.10     25.64 o 
  -1   8  12       62.35       78.78     48.76 o 
   0   8  12    15886.13    16086.70    261.48 o 
   1   8  12     3617.11     3619.47    118.23 o 
   2   8  12     4396.23     4405.38    172.20 o 
   3   8  12      932.34      998.62     53.31 o 
   4   8  12      263.12      238.77     33.84 o 
   5   8  12      188.53      174.29     39.64 o 
   6   8  12      252.81      229.82     35.28 o 
   7   8  12      238.57      215.17     50.28 o 
   8   8  12      422.45      345.51    153.03 o 
  -6   9  12      294.31      259.64     56.80 o 
  -5   9  12      892.17      920.22     67.60 o 
  -4   9  12     3604.84     3619.66    120.79 o 
  -3   9  12     8366.98     8925.22    191.45 o 
  -2   9  12       17.75       30.67     17.08 o 
  -1   9  12       95.69      134.90     54.70 o 
   0   9  12     1215.40     1317.32     76.31 o 
   1   9  12       25.37       -1.46     29.00 o 
   2   9  12    15603.90    16467.84    630.27 o 
   3   9  12    14247.26    13629.89    327.75 o 
   4   9  12     5429.95     5231.31    128.12 o 
   5   9  12     1228.23     1176.46    105.09 o 
   6   9  12     1130.78     1212.24     66.86 o 
   7   9  12     2798.34     2631.50    123.43 o 
  -6  10  12      217.90      163.01    119.73 o 
  -5  10  12      137.49      145.53     88.32 o 
  -4  10  12      650.62      606.03     34.95 o 
  -3  10  12     4322.30     4312.20     89.37 o 
  -2  10  12    10676.20    11244.15    236.01 o 
  -1  10  12    10481.36    10526.03    181.08 o 
   0  10  12     6313.94     6314.25    292.00 o 
   1  10  12     4702.29     4840.85    176.60 o 
   2  10  12     2065.03     2053.63     72.63 o 
   3  10  12        4.40       15.51     25.56 o 
   4  10  12      784.89      724.84     49.23 o 
   5  10  12       92.16       94.45     44.68 o 
   6  10  12     2385.83     2403.22    123.35 o 
   7  10  12      378.67      374.95    100.71 o 
  -6  11  12     1545.29     1485.44     91.11 o 
  -5  11  12     1348.99     1391.37    106.11 o 
  -4  11  12     2983.17     3063.30    140.32 o 
  -3  11  12     2119.86     2176.60    155.01 o 
  -2  11  12       18.34        6.49     12.79 o 
  -1  11  12     1514.61     1525.45     50.21 o 
   0  11  12    12348.90    11905.66    806.22 o 
   1  11  12     2550.93     2676.68     96.20 o 
   2  11  12     4063.26     3974.83    125.07 o 
   3  11  12     3079.91     2859.96    174.73 o 
   4  11  12     3786.10     3770.48    134.70 o 
   5  11  12      390.93      393.88     52.05 o 
   6  11  12        4.92      -10.36     24.69 o 
   7  11  12       13.55       22.47     21.90 o 
  -6  12  12      281.00      407.52     58.91 o 
  -5  12  12     3262.66     3300.06    127.98 o 
  -4  12  12     1443.64     1286.26    112.13 o 
  -3  12  12     7221.94     7234.22    186.19 o 
  -2  12  12     5689.37     5877.83    106.33 o 
  -1  12  12     1812.02     2080.85     62.18 o 
   0  12  12      904.68      903.50     36.79 o 
   1  12  12      744.81      793.63     51.93 o 
   2  12  12      181.99      161.59     92.83 o 
   3  12  12     5442.81     5373.09    174.27 o 
   4  12  12     1818.31     1914.00    121.50 o 
   5  12  12     1958.87     1952.99    115.28 o 
   6  12  12     1073.35     1051.24    107.40 o 
   7  12  12      595.59      566.90     60.94 o 
  -5  13  12        3.16       15.86     31.99 o 
  -4  13  12      710.70      773.36     73.63 o 
  -3  13  12     1719.62     2082.60     54.23 o 
  -2  13  12     1324.49     1332.62     57.10 o 
  -1  13  12     2105.84     2175.70     63.69 o 
   0  13  12     4311.54     4173.75     95.65 o 
   1  13  12     2842.98     2844.72    125.16 o 
   2  13  12      630.14      622.35     68.98 o 
   3  13  12     2308.17     2370.78    101.93 o 
   4  13  12      269.29      215.02     36.84 o 
   5  13  12      240.44      284.86     98.54 o 
   6  13  12      431.70      506.02    115.83 o 
   7  13  12     1397.62     1281.54     67.42 o 
  -5  14  12      552.31      366.35    188.83 o 
  -4  14  12       36.35       45.46     74.55 o 
  -3  14  12     1482.01     1447.34     90.73 o 
  -2  14  12     1803.26     1763.67     65.29 o 
  -1  14  12        2.15       -2.91     13.29 o 
   0  14  12     2209.09     2248.48     70.09 o 
   1  14  12      314.93      315.63     37.28 o 
   2  14  12     1115.95     1103.53     81.85 o 
   3  14  12     4711.87     4917.11    179.99 o 
   4  14  12     4724.33     4977.45    236.54 o 
   5  14  12     3088.69     3121.57    256.76 o 
   6  14  12      691.77      608.04    110.62 o 
   7  14  12      571.09      523.54     72.59 o 
  -4  15  12      734.09      658.89     56.01 o 
  -3  15  12     1015.10      911.52     76.36 o 
  -2  15  12     2681.89     2618.48     92.17 o 
  -1  15  12     4671.13     4723.85    160.09 o 
   0  15  12     4706.85     4534.01    114.39 o 
   1  15  12     4738.48     4378.80    157.41 o 
   2  15  12      748.33      716.90     51.51 o 
   4  15  12       72.83       31.86     54.96 o 
   5  15  12      123.00      122.90     55.37 o 
   6  15  12     1253.17     1234.69    107.44 o 
  -4  16  12       25.72       30.02     40.34 o 
  -3  16  12      136.26      152.79    107.58 o 
  -2  16  12      212.53      201.67     39.30 o 
  -1  16  12       41.94       50.34     81.73 o 
   0  16  12     2359.10     2283.57     57.93 o 
   1  16  12     5765.60     5938.10    244.36 o 
   2  16  12     1617.50     1702.42     78.26 o 
   3  16  12     2144.90     2004.02     84.34 o 
   4  16  12      465.89      484.23     61.63 o 
   5  16  12      209.71      204.56     81.12 o 
   6  16  12      156.58      186.90     85.32 o 
  -3  17  12      934.39      958.94     73.85 o 
  -2  17  12     1059.02     1047.79     67.81 o 
  -1  17  12     2950.60     3013.72     86.21 o 
   0  17  12      325.44      302.85     25.05 o 
   1  17  12      250.15      244.88    103.67 o 
   2  17  12      273.07      163.89    136.25 o 
   3  17  12      340.07      313.01     68.50 o 
   4  17  12     1692.72     1483.25    101.75 o 
   5  17  12     1818.08     1844.81     99.19 o 
  -3  18  12      780.25      740.75     70.01 o 
  -2  18  12     1497.31     1575.76    102.33 o 
  -1  18  12     1634.09     1633.20    110.41 o 
   0  18  12     1634.05     1673.67     52.06 o 
   1  18  12     4382.88     4433.74    168.31 o 
   2  18  12      420.55      365.51     51.98 o 
   3  18  12       19.94       11.45     20.84 o 
   4  18  12      328.81      282.23     50.73 o 
   5  18  12      145.58      114.28     86.36 o 
  -2  19  12      438.14      338.88    158.65 o 
  -1  19  12      190.08      134.32     88.20 o 
   0  19  12     1150.92     1136.04     67.23 o 
   1  19  12     1260.52     1253.85    116.58 o 
   2  19  12     2436.67     2656.73    114.40 o 
   3  19  12     2223.93     2263.73    103.38 o 
   4  19  12     1587.73     1498.45    163.74 o 
  -1  20  12      266.24      260.00     39.08 o 
   0  20  12      926.08      793.23     59.46 o 
   1  20  12      459.90      411.21    138.95 o 
   2  20  12        8.93        6.23     13.00 o 
   3  20  12        9.64        6.26     25.99 o 
  -2 -12  13      217.48      226.84     72.43 o 
  -1 -12  13      199.08      135.33    140.66 o 
   0 -12  13       26.54       30.70     23.02 o 
  -3 -11  13     2353.07     2259.41    104.24 o 
  -2 -11  13      320.65      253.34    172.28 o 
  -1 -11  13     2169.75     2101.48    149.17 o 
   0 -11  13      379.68      366.57     47.80 o 
   1 -11  13      712.01      668.16     58.11 o 
   2 -11  13        0.77       14.33     24.33 o 
  -4 -10  13      378.01      427.27     78.69 o 
  -3 -10  13      477.14      370.16     81.86 o 
  -2 -10  13       25.34       35.17     71.13 o 
  -1 -10  13      857.64      791.15    100.24 o 
   0 -10  13      868.80      750.50     65.62 o 
   1 -10  13     5978.89     5874.77    124.95 o 
   2 -10  13     1140.29     1192.06     71.58 o 
   3 -10  13      258.56      318.32     49.55 o 
  -5  -9  13     1281.50     1213.98    131.28 o 
  -4  -9  13     1231.56     1137.05    228.68 o 
  -3  -9  13     1339.76     1306.69     76.75 o 
  -2  -9  13     5823.52     6044.99    209.96 o 
  -1  -9  13      682.90      656.91     42.11 o 
   0  -9  13      287.70      237.30     57.85 o 
   1  -9  13      536.98      518.16     40.58 o 
   2  -9  13      344.49      345.04     47.81 o 
   3  -9  13      464.87      505.50     58.48 o 
   4  -9  13      563.80      508.77     58.10 o 
  -5  -8  13      149.00      130.33    112.27 o 
  -4  -8  13      711.58      646.73     67.49 o 
  -3  -8  13     2801.10     2852.61    142.40 o 
  -2  -8  13     5420.39     5548.48    351.56 o 
  -1  -8  13      480.70      495.81     35.31 o 
   0  -8  13     1361.66     1265.95     45.26 o 
   1  -8  13     2283.73     2396.34    151.48 o 
   2  -8  13       34.22       27.86     39.42 o 
   3  -8  13       33.81       40.13     48.19 o 
   4  -8  13      200.18      180.16    135.84 o 
  -5  -7  13     1151.85     1058.34     74.16 o 
  -4  -7  13     1616.33     1428.90    104.68 o 
  -3  -7  13        2.64       -4.05     44.05 o 
  -2  -7  13     1669.93     1771.50    108.08 o 
  -1  -7  13     2336.92     2331.30     84.23 o 
   0  -7  13      918.02      905.26     43.12 o 
   1  -7  13       78.95       99.23     55.16 o 
   2  -7  13     1612.67     1700.76     72.36 o 
   3  -7  13     3201.45     3266.15    148.42 o 
   4  -7  13       57.81       37.76     27.93 o 
   5  -7  13     1066.34     1049.36     79.38 o 
  -6  -6  13     1035.89     1001.85     86.54 o 
  -5  -6  13     1039.21      986.13     96.73 o 
  -4  -6  13     1833.71     1770.35     93.75 o 
  -3  -6  13     1485.40     1570.18     88.47 o 
  -2  -6  13     3582.69     3493.73    143.73 o 
  -1  -6  13      881.57      884.23     66.82 o 
   0  -6  13     1917.73     1862.68     72.53 o 
   1  -6  13      230.01      240.06     36.17 o 
   2  -6  13      232.97      196.30     82.22 o 
   3  -6  13       33.54       38.33     17.56 o 
   4  -6  13      113.13       78.76     75.33 o 
   5  -6  13      975.06      924.61     87.38 o 
  -6  -5  13       15.57       19.51     30.76 o 
  -5  -5  13      348.60      324.61    135.91 o 
  -4  -5  13        0.51        7.54     34.80 o 
  -3  -5  13      167.85      160.32    100.97 o 
  -2  -5  13      810.17      960.12    100.79 o 
  -1  -5  13     2025.00     2085.47     80.50 o 
   0  -5  13     3076.47     3104.91     67.59 o 
   1  -5  13     4326.13     4430.02    155.08 o 
   2  -5  13     2813.39     2878.03    167.77 o 
   3  -5  13     1977.25     1986.61     64.55 o 
   4  -5  13        6.81      -16.13     44.29 o 
   5  -5  13       49.82       21.81     28.06 o 
  -6  -4  13     1660.28     1574.67     84.58 o 
  -5  -4  13     2834.28     2767.71    123.63 o 
  -4  -4  13      512.13      888.76     86.00 o 
  -3  -4  13     5808.61     5797.92    242.52 o 
  -2  -4  13     1894.39     1796.28    101.54 o 
  -1  -4  13      633.17      580.56     54.23 o 
   0  -4  13       45.00       51.78     35.11 o 
   1  -4  13     1790.74     1994.77    154.12 o 
   2  -4  13     1195.44     1223.30     68.01 o 
   3  -4  13     3707.96     3753.02    112.59 o 
   4  -4  13       99.63       95.08     67.88 o 
   5  -4  13      704.45      669.31     66.17 o 
   6  -4  13      142.97      147.66    116.85 o 
  -6  -3  13        2.28       34.28     28.82 o 
  -5  -3  13        8.29        9.70     19.68 o 
  -4  -3  13      688.58      591.89     58.32 o 
  -3  -3  13      923.23     1318.28     94.09 o 
  -2  -3  13     6747.78     6603.87    285.14 o 
  -1  -3  13    12556.52    13220.07    375.01 o 
   0  -3  13       63.05       41.93     45.55 o 
   1  -3  13       33.88       27.58     25.99 o 
   2  -3  13     1432.40     1324.15     85.14 o 
   3  -3  13       74.74       74.49     33.48 o 
   5  -3  13     1816.28     1806.85     88.80 o 
   6  -3  13      902.63      783.81     70.79 o 
  -7  -2  13     1197.29      952.88     79.04 o 
  -6  -2  13     1852.47     1654.54     87.25 o 
  -5  -2  13     1689.57     1913.67    169.65 o 
  -4  -2  13     1116.43     1058.95     43.94 o 
  -3  -2  13        2.86        2.14     16.91 o 
  -2  -2  13      163.33      133.32     28.10 o 
  -1  -2  13     1382.06     1448.64     62.70 o 
   0  -2  13    22379.78    23131.29    355.34 o 
   1  -2  13     7577.62     8235.11    255.15 o 
   2  -2  13      137.51      182.41     82.26 o 
   3  -2  13     7289.26     7120.62    223.57 o 
   4  -2  13     5411.60     5349.68    132.20 o 
   6  -2  13      344.13      393.73     57.52 o 
  -7  -1  13      392.09      304.38    101.53 o 
  -6  -1  13     2719.28     2511.64    116.02 o 
  -5  -1  13     5535.47     5569.47    132.85 o 
  -4  -1  13     5173.29     5407.99    173.43 o 
  -3  -1  13     5764.50     5929.70    158.30 o 
  -2  -1  13      536.96      575.44     31.44 o 
  -1  -1  13       74.01       61.90     24.16 o 
   0  -1  13    13887.40    14189.10    529.80 o 
   1  -1  13       26.30       39.50     15.41 o 
   2  -1  13     4269.26     4247.87     82.02 o 
   3  -1  13     5954.85     6220.86    153.73 o 
   4  -1  13      309.31      303.82     26.44 o 
   5  -1  13     2096.66     2101.06     88.95 o 
   6  -1  13     2061.78     2219.91    109.85 o 
   7  -1  13      648.72      624.71    103.20 o 
  -7   0  13     1868.67     1756.98     63.36 o 
  -6   0  13      267.38      246.02     47.65 o 
  -5   0  13        0.04       15.41     12.87 o 
  -4   0  13     1149.41     1032.98     46.48 o 
  -3   0  13     2377.81     2354.81     68.99 o 
  -2   0  13     1029.98      990.49     34.39 o 
  -1   0  13     2193.85     2320.41     39.61 o 
   0   0  13    17115.10    18157.01    408.17 o 
   1   0  13     4808.59     5361.75    197.90 o 
   2   0  13     6234.76     6210.49    125.50 o 
   3   0  13      353.07      429.58     29.44 o 
   4   0  13      352.73      347.70     31.69 o 
   5   0  13      772.71      736.27     55.93 o 
   6   0  13      702.23      691.38     44.50 o 
   7   0  13       11.61       26.05     24.52 o 
  -7   1  13      802.49      711.70     60.97 o 
  -6   1  13     1610.87     1566.93     97.44 o 
  -5   1  13     2482.63     2458.46     75.27 o 
  -4   1  13     2596.93     2576.01     85.40 o 
  -3   1  13     2918.78     2991.96    101.70 o 
  -2   1  13      319.10      309.08     33.87 o 
  -1   1  13      852.38      858.93     42.49 o 
   0   1  13        5.72       11.31     29.74 o 
   1   1  13     1120.15     1104.42     62.35 o 
   2   1  13    10255.54     9872.49    377.34 o 
   3   1  13     1501.17     1479.02     39.22 o 
   4   1  13     2807.15     2881.70     76.18 o 
   5   1  13      653.92      627.58     52.83 o 
   6   1  13      677.85      648.40     43.92 o 
   7   1  13       24.73       38.07     24.04 o 
  -7   2  13        0.37       12.33     23.77 o 
  -6   2  13       43.19       29.35     24.71 o 
  -5   2  13      805.44      708.95     41.06 o 
  -4   2  13       34.85       57.74     19.83 o 
  -3   2  13     5341.69     5571.52    334.52 o 
  -2   2  13     5186.07     5404.23    212.39 o 
  -1   2  13     6089.03     6532.20    124.06 o 
   0   2  13     8666.02     9117.25    137.05 o 
   1   2  13       54.87       70.53     88.79 o 
   2   2  13       20.15        4.80     16.30 o 
   3   2  13     3285.80     3119.18     71.48 o 
   4   2  13      818.81      813.27     27.12 o 
   5   2  13      125.18      143.50     43.89 o 
   6   2  13     2425.96     2461.17    104.10 o 
   7   2  13     1523.69     1559.94     64.24 o 
  -7   3  13       51.28       58.40     42.96 o 
  -6   3  13     1797.91     1695.92     61.09 o 
  -5   3  13      749.46      646.21     54.77 o 
  -4   3  13      409.44      418.45     30.25 o 
  -3   3  13      411.76      411.67     41.70 o 
  -2   3  13      717.39      754.50     34.09 o 
  -1   3  13      238.66      202.57     26.43 o 
   0   3  13     9151.91     9409.70    164.24 o 
   1   3  13     1324.87     1432.55     99.59 o 
   2   3  13    11075.33    11607.95    245.88 o 
   3   3  13     5658.09     5535.80    187.74 o 
   4   3  13     6270.32     6384.13    119.44 o 
   5   3  13       77.05       90.32     33.81 o 
   6   3  13       46.86       44.46     17.30 o 
   7   3  13       10.17       16.24     31.82 o 
  -7   4  13      130.77      139.08    110.31 o 
  -6   4  13       36.92       41.93     18.70 o 
  -5   4  13     1328.14     1334.36     65.61 o 
  -4   4  13     9846.08    10078.10    310.22 o 
  -3   4  13    11889.74    12569.79    254.88 o 
  -2   4  13     3762.94     4071.42    103.25 o 
  -1   4  13      366.52      384.82     21.57 o 
   0   4  13       72.57       94.84     37.98 o 
   1   4  13    11921.75    11288.36    235.79 o 
   2   4  13      404.63      417.92     36.81 o 
   3   4  13     1932.81     1835.29     89.63 o 
   4   4  13    10343.33    10162.98    188.39 o 
   5   4  13     2941.76     2990.69     95.17 o 
   6   4  13     1468.29     1464.28     50.53 o 
   7   4  13      770.75      794.17     59.02 o 
  -7   5  13      664.38      656.14     59.93 o 
  -6   5  13     1005.96      924.13     44.79 o 
  -5   5  13       61.40       41.20     36.12 o 
  -4   5  13      210.78      197.75     41.67 o 
  -3   5  13     4085.01     4351.46    120.32 o 
  -2   5  13     2953.00     2975.96     79.48 o 
  -1   5  13     2452.91     2503.80     81.52 o 
   0   5  13    12016.47    12385.02    268.52 o 
   1   5  13     8592.04     9265.31    203.95 o 
   2   5  13     3116.20     2967.53    148.43 o 
   3   5  13     4808.73     4722.98    210.00 o 
   4   5  13       57.52       72.50     18.81 o 
   5   5  13       36.29       47.41     19.86 o 
   6   5  13     2056.79     1956.34     52.55 o 
   7   5  13     1502.16     1482.17     67.84 o 
  -7   6  13     3117.90     3047.09    119.24 o 
  -6   6  13     2376.70     2113.18    102.45 o 
  -5   6  13     1879.04     1724.61     58.34 o 
  -4   6  13     1520.86     1553.80     70.40 o 
  -3   6  13     1361.14     1345.37     40.44 o 
  -2   6  13     1326.62     1336.64     40.09 o 
  -1   6  13      278.99      317.66     27.11 o 
   0   6  13      411.35      361.90     40.07 o 
   1   6  13     1405.34     1427.05     94.12 o 
   2   6  13     4037.30     3943.24    190.32 o 
   3   6  13    10945.11    10978.92    331.91 o 
   4   6  13       87.82       91.11     41.77 o 
   5   6  13      773.34      745.30     48.10 o 
   6   6  13      349.52      329.98     30.64 o 
   7   6  13       35.21       34.42     15.35 o 
  -6   7  13     1933.04     1686.56    150.68 o 
  -5   7  13      356.86      323.63     46.82 o 
  -4   7  13     1769.92     1763.47     97.52 o 
  -3   7  13     2361.05     2416.00     96.13 o 
  -2   7  13     1189.55     1212.54     47.47 o 
  -1   7  13     3032.01     3075.89     82.76 o 
   0   7  13     1874.66     1728.85     58.16 o 
   1   7  13     2418.98     2372.01    101.76 o 
   2   7  13      211.47      202.55    112.04 o 
   3   7  13      462.13      478.34     73.89 o 
   4   7  13     5473.33     5320.32    132.78 o 
   5   7  13     3985.21     3799.86     93.53 o 
   6   7  13      877.97      918.20     47.33 o 
   7   7  13     1568.46     1567.58     71.69 o 
  -6   8  13      493.44      517.24     65.58 o 
  -5   8  13       50.06       36.89     20.66 o 
  -4   8  13      307.98      317.63     25.66 o 
  -3   8  13       82.16       56.58     23.82 o 
  -2   8  13     1792.99     1714.18     51.49 o 
  -1   8  13    11908.70    11993.03    317.35 o 
   0   8  13     6414.57     6361.73    111.84 o 
   1   8  13     6376.10     5912.47    218.31 o 
   2   8  13      817.71      774.19    120.68 o 
   3   8  13     8509.60     8658.09    236.30 o 
   4   8  13      681.77      630.05     48.55 o 
   5   8  13      772.46      772.72     34.35 o 
   6   8  13      153.84      132.02     24.54 o 
   7   8  13      432.96      451.50     72.53 o 
  -6   9  13     1364.81     1524.16    100.13 o 
  -5   9  13      245.59      226.52     36.79 o 
  -4   9  13     2709.47     2744.80    125.24 o 
  -3   9  13      977.32      930.36     38.57 o 
  -2   9  13     4799.50     4938.44     86.61 o 
  -1   9  13     2961.73     3113.17     72.86 o 
   0   9  13     4949.65     4546.66    484.78 o 
   1   9  13     3065.56     3053.26    161.72 o 
   2   9  13      168.72      199.45    102.52 o 
   3   9  13      946.84      946.92     53.90 o 
   4   9  13     2902.30     2798.63     83.86 o 
   5   9  13     3949.79     3940.72    110.13 o 
   6   9  13     2639.55     2736.78    132.05 o 
   7   9  13      146.21      121.28     55.96 o 
  -6  10  13        0.85       23.18     28.95 o 
  -5  10  13        9.60       15.54     35.58 o 
  -4  10  13      448.12      500.30     34.58 o 
  -3  10  13     6262.61     6571.15    185.81 o 
  -2  10  13      941.28      950.60     36.22 o 
  -1  10  13      945.84     1024.80     40.79 o 
   0  10  13     4196.91     4146.47    102.14 o 
   1  10  13     8391.21     8456.27    237.09 o 
   2  10  13      267.93      267.31     39.50 o 
   3  10  13     1426.66     1395.39     70.08 o 
   4  10  13      307.54      202.37    132.40 o 
   5  10  13       48.85       46.94     28.57 o 
   6  10  13      437.74      434.81     39.50 o 
   7  10  13      741.72      715.61     67.65 o 
  -6  11  13     1830.90     1741.31     93.07 o 
  -5  11  13     2249.96     2073.95    152.02 o 
  -4  11  13       12.57       11.45     19.08 o 
  -3  11  13      679.59      589.18     31.76 o 
  -2  11  13      428.17      425.11     28.59 o 
  -1  11  13     1152.39     1130.31     45.20 o 
   0  11  13       58.97       77.77     30.69 o 
   1  11  13     1080.36     1182.30     63.06 o 
   2  11  13     3161.64     3005.09    135.24 o 
   3  11  13     6208.91     6445.02    216.20 o 
   4  11  13     1997.76     1974.07    122.37 o 
   5  11  13     1235.52     1123.92     38.39 o 
   6  11  13      513.85      471.01     84.58 o 
   7  11  13       35.81       17.63     30.22 o 
  -5  12  13     2663.25     2549.57    105.22 o 
  -4  12  13      831.25      840.99     63.24 o 
  -3  12  13     2323.66     2277.41    126.38 o 
  -2  12  13     3533.54     3535.10    122.51 o 
  -1  12  13     1139.60     1363.23     63.38 o 
   0  12  13     1687.06     1647.18     55.75 o 
   1  12  13       82.59       50.35     51.05 o 
   2  12  13       36.38       63.98     31.48 o 
   3  12  13     1372.54     1363.23     63.37 o 
   4  12  13     1234.14     1211.71     69.08 o 
   5  12  13     4859.24     5064.64    148.56 o 
   6  12  13     4195.65     4417.82    186.65 o 
   7  12  13      865.95      905.05     54.89 o 
  -5  13  13      600.67      658.72     58.65 o 
  -4  13  13     1088.47     1037.32     89.56 o 
  -3  13  13      794.15      743.77     43.30 o 
  -2  13  13      467.05      479.30     33.43 o 
  -1  13  13     3764.08     4127.65    123.54 o 
   0  13  13     6118.13     6182.63    114.00 o 
   1  13  13     5455.51     5763.11    154.22 o 
   2  13  13     7433.49     7443.67    173.54 o 
   3  13  13      862.93      779.77     52.36 o 
   4  13  13      570.98      477.98     84.11 o 
   5  13  13       40.07       47.49     30.69 o 
   6  13  13       99.33      114.37     88.52 o 
   7  13  13      423.04      462.14     61.33 o 
  -5  14  13     4039.59     4225.38    143.66 o 
  -4  14  13     1489.39     1396.31     84.94 o 
  -3  14  13     1400.16     1371.46     49.12 o 
  -2  14  13       20.57       19.24     16.24 o 
  -1  14  13      879.25      913.07     40.18 o 
   0  14  13      241.85      240.97     41.80 o 
   1  14  13     2516.28     2549.34    107.53 o 
   2  14  13     2955.23     2855.97    175.23 o 
   3  14  13     3776.43     3470.80    159.66 o 
   4  14  13      897.16      893.79     75.63 o 
   5  14  13      824.70      816.67     74.28 o 
   6  14  13     1500.77     1508.55     84.04 o 
  -4  15  13     2010.84     2048.08    102.82 o 
  -3  15  13     2535.46     2413.16    166.47 o 
  -2  15  13     6115.65     6148.54    254.11 o 
  -1  15  13      657.82      619.53     51.30 o 
   0  15  13      679.93      650.41     38.52 o 
   1  15  13      839.06      914.87     61.01 o 
   2  15  13      986.98      924.10     59.46 o 
   3  15  13        0.03        0.05     41.40 o 
   4  15  13      305.76      261.62    161.28 o 
   5  15  13     1010.88     1107.83     74.58 o 
   6  15  13      291.19      284.51     99.99 o 
  -4  16  13      473.92      376.29     45.73 o 
  -3  16  13      420.00      471.73     62.59 o 
  -2  16  13      329.03      361.31     38.24 o 
  -1  16  13      877.16      971.20     50.23 o 
   0  16  13     1628.71     1573.79     51.50 o 
   1  16  13       54.67       41.02     53.44 o 
   2  16  13      983.47     1030.26     79.78 o 
   3  16  13      654.35      654.51     53.88 o 
   4  16  13      639.73      678.01     80.58 o 
   5  16  13      139.80      132.30     69.75 o 
   6  16  13       43.42       55.70     33.32 o 
  -3  17  13      319.91      371.68     61.73 o 
  -2  17  13     1425.95     1302.56    123.07 o 
  -1  17  13       10.12       25.80     19.70 o 
   0  17  13      154.86      128.12     31.68 o 
   1  17  13        0.38      -11.78     31.61 o 
   2  17  13      743.91      692.12     64.59 o 
   3  17  13      325.07      312.05     36.98 o 
   4  17  13      298.25      319.41     47.40 o 
   5  17  13     1907.21     1910.59     97.37 o 
  -3  18  13      227.86      250.28    146.22 o 
  -2  18  13     1194.67     1203.28     85.38 o 
  -1  18  13     3206.27     3249.47    100.60 o 
   0  18  13     2420.02     2507.98     72.25 o 
   1  18  13      192.29      196.22     33.34 o 
   2  18  13     2618.33     2606.78    115.13 o 
   3  18  13     1331.35     1273.09     74.26 o 
   4  18  13       50.78       49.28     67.02 o 
   5  18  13       99.82       86.29     69.99 o 
  -2  19  13      185.78      128.61     97.60 o 
  -1  19  13      616.14      596.09     40.35 o 
   0  19  13      163.86      153.98     77.93 o 
   1  19  13      342.34      301.31     41.12 o 
   2  19  13     1777.42     1801.12     87.87 o 
   3  19  13     1074.34     1240.73     75.57 o 
   4  19  13     1854.86     1814.73    137.40 o 
  -1  20  13     3150.11     3285.45    121.71 o 
   0  20  13      601.02      507.79     60.36 o 
   1  20  13        6.50       18.58     27.66 o 
   2  20  13       14.88        3.50     30.72 o 
   3  20  13       14.21        8.05     34.14 o 
  -2 -11  14     2354.29     2417.77    108.78 o 
  -1 -11  14     2637.37     2687.34    107.04 o 
   0 -11  14      537.87      478.59     55.53 o 
   1 -11  14       63.29       34.69     48.87 o 
  -3 -10  14      756.54      747.18     67.47 o 
  -2 -10  14      258.69      166.07    113.30 o 
  -1 -10  14     1012.00     1044.79     54.84 o 
   0 -10  14     1862.81     1976.01     64.69 o 
   1 -10  14      772.26      681.81    115.12 o 
   2 -10  14      783.85      788.93     63.58 o 
  -4  -9  14     1625.98     1679.99    109.50 o 
  -3  -9  14     2541.00     2366.56    176.28 o 
  -2  -9  14       13.02       12.01     54.83 o 
  -1  -9  14     1437.34     1511.71    130.19 o 
   0  -9  14      196.07      200.57     32.95 o 
   1  -9  14        3.58        5.27     17.63 o 
   2  -9  14     1654.05     1646.85     81.25 o 
   3  -9  14     1635.77     1674.13     88.60 o 
  -4  -8  14      155.89      154.77    106.35 o 
  -3  -8  14     2214.35     2110.30    106.63 o 
  -2  -8  14     1064.96     1064.45     45.63 o 
  -1  -8  14     3916.21     3970.83    115.44 o 
   0  -8  14     3882.60     3911.03    204.09 o 
   1  -8  14      345.46      358.18     44.32 o 
   2  -8  14     1326.56     1145.07     79.22 o 
   3  -8  14      667.12      621.24     59.59 o 
   4  -8  14        1.15        2.02     29.63 o 
  -5  -7  14      489.94      505.52    140.74 o 
  -4  -7  14      249.68      186.60    136.25 o 
  -3  -7  14     1216.88     1292.75     86.99 o 
  -2  -7  14      348.97      382.64     86.00 o 
  -1  -7  14       32.76       35.55     25.25 o 
   0  -7  14      506.25      506.72     40.15 o 
   1  -7  14     3656.45     3527.78    167.42 o 
   2  -7  14     5867.81     6614.72    507.21 o 
   3  -7  14      279.68      257.45    179.06 o 
   4  -7  14     2860.36     2640.89    217.81 o 
  -5  -6  14     1579.52     1467.82    135.78 o 
  -4  -6  14      898.27      993.62    229.77 o 
  -3  -6  14     5058.89     5259.41    306.52 o 
  -2  -6  14      707.94      749.91     96.59 o 
  -1  -6  14     8021.83     8103.29    367.68 o 
   0  -6  14     2911.46     2852.93     95.17 o 
   1  -6  14     2016.55     1989.32     59.13 o 
   2  -6  14      360.74      297.71     56.59 o 
   3  -6  14      636.44      591.71     64.13 o 
   4  -6  14      835.31      779.09     80.43 o 
   5  -6  14      282.92      287.91    166.73 o 
  -6  -5  14     2813.51     2392.29    235.71 o 
  -5  -5  14       64.56       18.74     43.25 o 
  -4  -5  14       93.85       58.18     52.28 o 
  -3  -5  14      830.02      809.02    138.07 o 
  -2  -5  14      158.96      183.93    123.16 o 
  -1  -5  14     6883.29     6519.96    271.28 o 
   0  -5  14     2858.65     2992.35    173.42 o 
   1  -5  14      796.12      779.91     68.80 o 
   2  -5  14      867.73      934.02     43.95 o 
   3  -5  14     1629.88     1613.77     96.59 o 
   4  -5  14     1056.28      963.67     63.32 o 
   5  -5  14      480.35      474.86     83.40 o 
  -6  -4  14      755.17      698.50     78.68 o 
  -5  -4  14      363.94      291.09    183.68 o 
  -4  -4  14     3589.39     3389.75    303.89 o 
  -3  -4  14     2066.50     2062.12     95.95 o 
  -2  -4  14      698.55      642.21     61.18 o 
  -1  -4  14     3697.13     3916.39    197.95 o 
   0  -4  14      131.69      169.47     78.87 o 
   1  -4  14       36.00       24.96     13.87 o 
   2  -4  14      999.45     1024.68     40.60 o 
   3  -4  14     2315.39     2341.59     79.58 o 
   4  -4  14     2217.82     2150.22    176.89 o 
   5  -4  14      769.52      709.05     69.69 o 
  -6  -3  14        7.04        9.56     16.48 o 
  -5  -3  14      941.27      867.80    104.19 o 
  -4  -3  14     3795.98     3643.62    124.90 o 
  -3  -3  14      725.33     1605.72     95.54 o 
  -2  -3  14      855.00      872.95     86.54 o 
  -1  -3  14      182.51      205.01    106.17 o 
   0  -3  14    10092.44    10196.31    366.22 o 
   1  -3  14     1765.01     1888.68     75.42 o 
   2  -3  14      266.53      271.38     33.35 o 
   3  -3  14      166.21      142.90     33.53 o 
   4  -3  14        6.25        6.86     26.29 o 
   5  -3  14       73.31       52.51     31.86 o 
   6  -3  14      908.92      894.29     79.41 o 
  -6  -2  14     1376.03     1237.86     54.41 o 
  -5  -2  14      190.08      168.94     30.60 o 
  -4  -2  14      109.90      107.95     33.21 o 
  -3  -2  14       81.10       45.58     31.49 o 
  -2  -2  14      103.57      117.68     41.05 o 
  -1  -2  14       38.01       26.70     18.25 o 
   0  -2  14      275.07      280.71     43.49 o 
   1  -2  14     2290.43     2521.92    120.52 o 
   2  -2  14    14083.84    14633.57    223.28 o 
   3  -2  14     7590.72     7828.62    192.31 o 
   4  -2  14      674.54      625.71     39.51 o 
   5  -2  14     1342.43     1629.36     86.20 o 
   6  -2  14      235.88      219.23    156.76 o 
  -6  -1  14     2041.00     1942.84     62.45 o 
  -5  -1  14       50.98       56.00     35.56 o 
  -4  -1  14     4225.03     4570.92    145.22 o 
  -3  -1  14     2635.07     2833.44    256.22 o 
  -2  -1  14     8836.71     9004.62    303.50 o 
  -1  -1  14      458.85      400.66     44.19 o 
   0  -1  14     5242.70     5725.13    203.91 o 
   1  -1  14      228.10      202.65     34.77 o 
   2  -1  14      645.29      570.85     36.03 o 
   3  -1  14       65.04       79.94     69.37 o 
   4  -1  14     4766.40     4931.12    145.14 o 
   5  -1  14     1279.95     1161.15     92.68 o 
   6  -1  14      506.60      396.87     71.70 o 
  -6   0  14      259.53      239.40     99.92 o 
  -5   0  14     1514.00     1317.87     48.92 o 
  -4   0  14        4.52       11.48     14.33 o 
  -3   0  14      329.25      271.64     31.16 o 
  -2   0  14     1557.22     1553.46     47.44 o 
  -1   0  14     5275.45     5560.42    143.67 o 
   0   0  14    13938.14    14715.32    326.85 o 
   1   0  14     5581.42     6046.94    165.05 o 
   2   0  14       28.98       42.83     22.01 o 
   3   0  14     2181.61     2169.81     39.39 o 
   4   0  14      744.44      715.15     39.45 o 
   5   0  14      678.41      628.25     46.01 o 
   6   0  14      883.44      844.98    105.54 o 
   7   0  14     1419.40     1257.35    104.92 o 
  -7   1  14     2082.09     1941.45    131.78 o 
  -6   1  14     4085.66     4081.56    113.21 o 
  -5   1  14      865.01      826.15     63.68 o 
  -4   1  14     2194.68     2077.44    107.24 o 
  -3   1  14     4299.76     4368.26    118.03 o 
  -2   1  14      795.88      849.74     44.01 o 
  -1   1  14        1.43       20.42     10.85 o 
   0   1  14     5908.62     6695.06    323.69 o 
   1   1  14     3304.41     3570.33    150.50 o 
   2   1  14      815.67      761.54     91.29 o 
   3   1  14     3969.03     3939.88     68.15 o 
   4   1  14     3865.36     3846.75    101.10 o 
   5   1  14     4884.25     4997.54    151.75 o 
   6   1  14      661.33      674.82     42.30 o 
   7   1  14      656.17      535.49     49.03 o 
  -7   2  14      166.62      120.57     64.08 o 
  -6   2  14      192.37      122.21     67.28 o 
  -5   2  14      651.67      647.59     55.72 o 
  -4   2  14     8524.70     8827.69    272.99 o 
  -3   2  14     7815.32     8182.81    265.87 o 
  -2   2  14     6000.63     6167.65    216.43 o 
  -1   2  14      346.69      357.68     22.73 o 
   0   2  14      894.71      926.75    173.89 o 
   1   2  14     6383.41     6810.14    269.49 o 
   2   2  14       12.05       20.47     31.87 o 
   3   2  14      139.00       96.31     25.65 o 
   4   2  14     1113.43      940.37     86.68 o 
   5   2  14     2139.12     2148.88     61.89 o 
   6   2  14      792.29      751.33     44.06 o 
   7   2  14      850.45      871.05     60.92 o 
  -7   3  14     2794.56     2449.66     90.07 o 
  -6   3  14      499.54      472.62     37.07 o 
  -5   3  14      123.01      106.05     63.21 o 
  -4   3  14        2.38       -4.37     19.92 o 
  -3   3  14      621.89      529.54     40.86 o 
  -2   3  14     3734.60     3656.86     98.53 o 
  -1   3  14     1448.05     1462.68     39.33 o 
   0   3  14      510.60      469.29     32.85 o 
   1   3  14      532.35      509.44     42.04 o 
   2   3  14     3873.80     3787.39    248.96 o 
   3   3  14     8675.98     8386.69    294.32 o 
   4   3  14      928.29      954.21     29.44 o 
   5   3  14     1929.48     1890.02     48.88 o 
   6   3  14      835.44      838.51     56.37 o 
   7   3  14      359.81      424.20     86.25 o 
  -7   4  14      921.46      875.38     74.28 o 
  -6   4  14     3147.15     3029.65    118.97 o 
  -5   4  14     3873.52     3882.74    138.29 o 
  -4   4  14      322.12      257.61     26.14 o 
  -3   4  14     3676.09     3943.74    106.28 o 
  -2   4  14     2017.76     2165.47     70.21 o 
  -1   4  14     8141.69     8342.87    231.84 o 
   0   4  14     2961.69     3154.80     90.05 o 
   1   4  14     1896.48     1796.84     86.31 o 
   2   4  14      110.27      118.11     96.58 o 
   3   4  14      126.49      121.91     54.43 o 
   4   4  14      250.80      268.54     25.24 o 
   5   4  14     2486.62     2593.87     67.30 o 
   6   4  14      489.19      464.81     31.53 o 
   7   4  14      679.48      573.73     41.53 o 
  -6   5  14       36.85       36.18     23.15 o 
  -5   5  14        4.87        8.91     17.73 o 
  -4   5  14     2996.21     2874.41    130.64 o 
  -3   5  14       25.19       30.77     23.73 o 
  -2   5  14      124.20      102.10     53.75 o 
  -1   5  14     3138.93     3259.79     85.31 o 
   0   5  14     1976.57     1982.78     70.11 o 
   1   5  14     6461.20     6377.48    318.21 o 
   2   5  14     1944.70     1826.09     94.52 o 
   3   5  14      259.87      227.87     41.51 o 
   4   5  14       21.18        7.04     17.84 o 
   5   5  14        5.69        2.15      9.79 o 
   6   5  14      146.44      132.05     35.39 o 
   7   5  14      385.94      381.60     45.38 o 
  -6   6  14      948.69      910.42     49.49 o 
  -5   6  14     5066.35     4937.31    195.06 o 
  -4   6  14      661.21      623.00     68.95 o 
  -3   6  14      307.28      316.88     29.15 o 
  -2   6  14      346.20      327.81     34.88 o 
  -1   6  14      374.03      312.92     34.63 o 
   0   6  14       57.31       56.96     31.42 o 
   1   6  14     7612.63     7852.87    306.68 o 
   2   6  14     1959.06     1940.21     69.66 o 
   3   6  14     3663.91     3335.09    153.20 o 
   4   6  14     1561.60     1648.70     43.83 o 
   5   6  14     2562.30     2586.82     56.39 o 
   6   6  14     1697.23     1796.52     56.13 o 
   7   6  14       39.96       45.52     19.16 o 
  -6   7  14       17.27       32.52     43.39 o 
  -5   7  14      578.33      574.57     43.13 o 
  -4   7  14     3228.71     3245.67    102.49 o 
  -3   7  14    10893.40    11033.81    176.31 o 
  -2   7  14     4103.34     4267.51    102.99 o 
  -1   7  14     3516.62     3816.48     86.13 o 
   0   7  14      866.51      882.16     33.65 o 
   1   7  14      125.02      200.19    123.08 o 
   2   7  14     2833.11     2877.45    103.85 o 
   3   7  14      274.08      252.42     33.92 o 
   4   7  14      473.21      497.62     87.54 o 
   5   7  14     4296.09     4165.92    110.55 o 
   6   7  14     2271.91     2318.67     72.18 o 
   7   7  14     1616.89     1627.18     64.98 o 
  -6   8  14     1272.03     1272.70    107.43 o 
  -5   8  14      847.43      803.62     48.26 o 
  -4   8  14        8.34        0.39     22.78 o 
  -3   8  14      639.50      647.14     43.47 o 
  -2   8  14     5395.09     5478.69    135.15 o 
  -1   8  14     6528.50     6672.10    246.05 o 
   0   8  14    10442.15    11070.43    495.26 o 
   1   8  14     2840.53     2857.29    162.16 o 
   2   8  14     8820.16     8571.41    268.15 o 
   3   8  14     3169.39     3170.42    144.34 o 
   4   8  14      351.11      359.80     96.53 o 
   5   8  14      107.09       67.19     37.58 o 
   6   8  14      404.38      394.13     28.34 o 
   7   8  14       46.68       34.85     25.78 o 
  -6   9  14     2185.47     1976.89    181.08 o 
  -5   9  14     6472.52     6752.51    269.17 o 
  -4   9  14     4879.02     5024.38    111.67 o 
  -3   9  14      892.30      848.32     59.43 o 
  -2   9  14       18.67       13.37     23.68 o 
  -1   9  14       33.04       49.80     30.84 o 
   0   9  14      279.56      256.35     33.55 o 
   1   9  14       44.17       57.47     42.76 o 
   2   9  14    12004.37    11997.68    418.64 o 
   3   9  14      310.80      289.30     38.44 o 
   4   9  14     1895.57     1805.27    115.66 o 
   5   9  14      330.29      339.45     69.90 o 
   6   9  14      556.94      553.35     34.91 o 
   7   9  14      123.48       98.64     71.62 o 
  -6  10  14       15.26       32.29     49.19 o 
  -5  10  14      924.48      896.87     70.79 o 
  -4  10  14      313.75      304.93     37.70 o 
  -3  10  14     5567.80     5593.76    162.92 o 
  -2  10  14     2095.52     2069.41     61.22 o 
  -1  10  14     5514.01     5771.95    129.61 o 
   0  10  14      833.21      810.32     60.45 o 
   1  10  14      413.88      409.85     44.84 o 
   2  10  14     1987.30     1882.59     73.58 o 
   3  10  14      294.35      300.37    111.88 o 
   4  10  14     1477.85     1421.30     96.86 o 
   5  10  14      978.07      921.96     39.96 o 
   6  10  14      606.46      524.23     58.93 o 
   7  10  14      218.10      215.33     92.71 o 
  -5  11  14      588.02      533.53     71.81 o 
  -4  11  14      759.14      837.94     49.69 o 
  -3  11  14       18.08       17.52     16.33 o 
  -2  11  14        1.50       12.36     16.30 o 
  -1  11  14     5826.87     5815.23    174.57 o 
   0  11  14     1307.50     1278.50     48.15 o 
   1  11  14     2705.29     2750.56    110.90 o 
   2  11  14     3006.15     2994.88    100.55 o 
   3  11  14     1199.36     1207.55    101.52 o 
   4  11  14     3450.13     3260.30     97.51 o 
   5  11  14     1640.92     1673.49     47.51 o 
   6  11  14      760.34      754.27     69.46 o 
   7  11  14        0.28       14.40     16.67 o 
  -5  12  14      301.10      276.45     65.97 o 
  -4  12  14     3070.96     3191.71    143.20 o 
  -3  12  14     1777.27     1777.79     84.45 o 
  -2  12  14     3746.02     3832.62    150.65 o 
  -1  12  14     4471.83     4562.81     98.45 o 
   0  12  14      540.63      526.02     33.90 o 
   1  12  14      236.36      187.52    111.83 o 
   2  12  14       50.87       61.05     51.40 o 
   3  12  14       24.91       18.71     24.34 o 
   4  12  14      974.53      810.74     61.05 o 
   5  12  14     1307.50     1313.84     73.22 o 
   6  12  14     1670.24     1834.01     99.94 o 
   7  12  14     1349.57     1354.62     92.94 o 
  -5  13  14      248.17      241.90    135.96 o 
  -4  13  14       15.05       10.00     26.25 o 
  -3  13  14      308.62      272.98     39.20 o 
  -2  13  14     1444.52     1429.75     47.99 o 
  -1  13  14     2821.50     2871.38    110.67 o 
   0  13  14     3196.29     3405.15     99.79 o 
   1  13  14     4604.18     4582.85    127.46 o 
   2  13  14     3113.33     3081.55    132.11 o 
   3  13  14     5024.76     5085.58    191.50 o 
   4  13  14     1078.70      960.07     67.75 o 
   5  13  14        3.69       37.44     30.40 o 
   6  13  14       50.88       18.31     34.29 o 
   7  13  14       62.22       31.47     23.06 o 
  -5  14  14     1418.21     1512.71    138.13 o 
  -4  14  14     8346.91     8692.62    230.77 o 
  -3  14  14     1459.63     1465.51     61.97 o 
  -2  14  14     1341.37     1212.02     72.63 o 
  -1  14  14       82.97      112.97     44.13 o 
   0  14  14      121.31      132.00     51.46 o 
   1  14  14       13.69       15.50     18.46 o 
   2  14  14     2380.65     2162.02    115.81 o 
   3  14  14     4093.39     4455.06    220.85 o 
   4  14  14      869.61      823.86     73.69 o 
   5  14  14     1975.37     1859.52    100.86 o 
   6  14  14      334.33      328.83     67.14 o 
  -4  15  14      875.61      854.10     73.24 o 
  -3  15  14     1437.29     1279.17     79.82 o 
  -2  15  14     2442.56     2565.04    118.11 o 
  -1  15  14     4782.82     4975.68     97.72 o 
   0  15  14     3573.20     3638.49    154.32 o 
   1  15  14      218.51      213.64     48.40 o 
   2  15  14      705.32      656.52     57.71 o 
   3  15  14       68.64       33.02     28.74 o 
   4  15  14      810.49      797.29     84.01 o 
   5  15  14      822.22      760.52     66.92 o 
   6  15  14      949.30      928.88     82.53 o 
  -4  16  14        3.40       -3.03     29.57 o 
  -3  16  14        0.02       -7.98     37.81 o 
  -2  16  14        4.32       18.30     16.59 o 
  -1  16  14     2594.85     2513.43    132.74 o 
   0  16  14     2534.37     2713.43     71.87 o 
   1  16  14     3773.09     3861.49    124.91 o 
   2  16  14     3981.20     4264.96    135.10 o 
   3  16  14      336.38      329.35    122.52 o 
   4  16  14      271.20      237.43     57.53 o 
   5  16  14      568.34      511.43    138.85 o 
   6  16  14       80.80       94.46     69.54 o 
  -3  17  14      646.44      654.68     61.36 o 
  -2  17  14      744.48      786.72     79.26 o 
  -1  17  14      916.02      863.01     55.77 o 
   0  17  14      708.05      825.63     45.74 o 
   1  17  14      381.79      341.50     44.77 o 
   2  17  14      466.63      488.45     46.56 o 
   3  17  14     1234.64     1195.16     74.64 o 
   4  17  14      720.28      732.93    136.04 o 
   5  17  14     1183.18     1173.63     96.38 o 
  -2  18  14     1865.32     1909.45    105.13 o 
  -1  18  14     1894.76     1818.24     70.86 o 
   0  18  14     1502.66     1567.99     56.75 o 
   1  18  14     1792.69     1866.23     86.72 o 
   2  18  14     1588.04     1656.32     92.82 o 
   3  18  14        8.46       21.48     29.41 o 
   4  18  14       99.42       56.58     55.98 o 
   5  18  14       53.56       40.15     50.88 o 
  -2  19  14       22.11       67.91     77.53 o 
  -1  19  14        1.19       15.74     18.29 o 
   0  19  14      218.89      180.52     30.38 o 
   1  19  14      315.24      304.47     51.25 o 
   2  19  14      464.38      432.27    140.29 o 
   3  19  14     2448.10     2554.09    110.65 o 
   4  19  14      581.35      736.21     66.93 o 
   0  20  14     1054.53     1304.39     76.07 o 
   1  20  14      875.15      872.30    111.82 o 
   2  20  14       40.98       24.05     37.89 o 
   3  20  14      307.78      287.31     50.92 o 
  -2 -10  15      595.94      499.81     81.86 o 
  -1 -10  15      575.19      467.78    224.91 o 
   0 -10  15      494.59      525.22     59.24 o 
   1 -10  15     1376.72     1228.83     76.14 o 
  -3  -9  15      663.64      647.93    101.08 o 
  -2  -9  15      738.62      784.74    115.54 o 
  -1  -9  15      114.62       81.07     53.66 o 
   0  -9  15       18.93       15.54     18.26 o 
   1  -9  15      223.95      235.75     73.31 o 
   2  -9  15       40.15       23.64     72.48 o 
  -4  -8  15     2017.89     1938.99    109.22 o 
  -3  -8  15      387.47      378.54     88.98 o 
  -2  -8  15      894.72      879.43     48.31 o 
  -1  -8  15      939.32      896.65     44.17 o 
   0  -8  15     4118.24     4334.57    341.28 o 
   1  -8  15      180.20      173.42     34.28 o 
   2  -8  15      283.28      210.33    167.79 o 
   3  -8  15      882.53      815.83     59.97 o 
  -4  -7  15     1519.01     1458.14     90.54 o 
  -3  -7  15     1159.74     1073.88     86.65 o 
  -2  -7  15       61.16       56.89     35.55 o 
  -1  -7  15      302.56      290.79     30.04 o 
   0  -7  15       12.41       12.66     29.39 o 
   1  -7  15       71.29       66.14     37.56 o 
   2  -7  15      736.97      832.52    224.93 o 
   3  -7  15     1078.32     1116.45     78.82 o 
   4  -7  15     2190.16     2094.96    161.97 o 
  -5  -6  15      814.63      663.12    120.97 o 
  -4  -6  15     2727.96     2714.85    125.93 o 
  -3  -6  15     1991.02     1826.73    145.61 o 
  -2  -6  15     4070.65     4775.11    290.30 o 
  -1  -6  15      513.15      480.83     41.95 o 
   0  -6  15      298.37      297.84     32.61 o 
   1  -6  15      303.68      284.35     34.26 o 
   2  -6  15       34.00        9.16     22.50 o 
   3  -6  15       15.70       -0.49     41.90 o 
   4  -6  15      528.44      500.65     72.78 o 
  -5  -5  15      182.63       91.75     83.30 o 
  -4  -5  15       16.97       60.46     68.47 o 
  -3  -5  15       65.97       49.99     48.09 o 
  -2  -5  15     4963.37     4618.17    191.09 o 
  -1  -5  15     1643.22     1720.40     91.76 o 
   0  -5  15     2922.09     3072.59    123.97 o 
   1  -5  15     1614.02     1896.40     93.46 o 
   2  -5  15     1466.15     1446.38     76.38 o 
   3  -5  15      410.00      382.01    145.21 o 
   4  -5  15        4.86       11.88     24.69 o 
   5  -5  15      184.84      117.40    124.58 o 
  -5  -4  15     1908.03     1699.86    156.58 o 
  -4  -4  15      175.55      170.67    161.18 o 
  -3  -4  15     1544.01     1413.64    221.06 o 
  -2  -4  15      363.89      418.57    121.00 o 
  -1  -4  15       24.74       38.83     49.27 o 
   0  -4  15     1001.38     1026.58     84.23 o 
   1  -4  15     1755.20     1806.68     99.65 o 
   2  -4  15     1702.66     1689.92     79.98 o 
   3  -4  15     1304.32     1156.55    107.05 o 
   4  -4  15     1145.91     1133.46     87.78 o 
   5  -4  15     2093.71     2094.71    105.58 o 
  -6  -3  15        0.85       15.04     29.39 o 
  -5  -3  15      540.29      509.32     61.95 o 
  -4  -3  15     5499.75     5392.23    373.45 o 
  -3  -3  15     3578.17     3473.94    191.74 o 
  -2  -3  15     2170.27     2411.91    159.59 o 
  -1  -3  15     3764.49     4133.62    278.11 o 
   0  -3  15     4274.51     4819.64    280.12 o 
   1  -3  15      464.63      528.53     36.83 o 
   2  -3  15      994.93      948.27     62.97 o 
   3  -3  15      259.13      226.12     42.07 o 
   4  -3  15        2.66       15.63     42.07 o 
   5  -3  15      164.29      124.04    120.23 o 
  -6  -2  15     1978.10     1809.27     91.92 o 
  -5  -2  15     1059.50      946.20     77.08 o 
  -4  -2  15       31.68       58.62     60.05 o 
  -3  -2  15      704.77      669.27    144.54 o 
  -2  -2  15     2519.45     3124.35    198.98 o 
  -1  -2  15       14.90       26.06     33.88 o 
   0  -2  15     4476.66     4913.58    177.97 o 
   1  -2  15     6224.13     7049.32    218.70 o 
   2  -2  15      206.41      153.06     79.77 o 
   3  -2  15       92.85       28.08     53.93 o 
   4  -2  15     3099.22     3056.62    182.07 o 
   5  -2  15      557.02      577.98     71.07 o 
   6  -2  15       52.67       34.03     47.79 o 
  -6  -1  15      665.89      619.90     70.93 o 
  -5  -1  15      962.78      955.05     51.35 o 
  -4  -1  15     1132.27     1613.54     94.36 o 
  -3  -1  15     6109.05     6323.04    247.70 o 
  -2  -1  15     1097.96     1124.38     72.55 o 
  -1  -1  15     2710.46     2623.91     96.89 o 
   0  -1  15     1434.38     1461.80    170.82 o 
   1  -1  15     1045.50     1359.57     70.73 o 
   2  -1  15     2233.20     2203.13     83.35 o 
   3  -1  15      427.80      424.57     83.00 o 
   4  -1  15       19.27        7.80     17.26 o 
   5  -1  15      798.76      873.88     84.18 o 
   6  -1  15     1715.37     1581.23    139.34 o 
  -6   0  15      396.85      296.00     44.54 o 
  -5   0  15       74.60       65.49     33.32 o 
  -4   0  15       20.38       17.24     16.82 o 
  -3   0  15     1863.97     1784.11     79.63 o 
  -2   0  15     1002.73      939.72     41.49 o 
  -1   0  15     9446.59     9519.09    286.45 o 
   0   0  15      140.02      145.11     82.33 o 
   1   0  15     3799.67     3683.79    113.60 o 
   2   0  15     7295.96     7808.72    175.02 o 
   3   0  15     2535.59     2256.34    127.05 o 
   4   0  15      632.28      629.26    144.17 o 
   5   0  15      138.90      105.36     55.11 o 
   6   0  15      366.05      318.15     71.96 o 
  -6   1  15     1600.86     1509.90     98.05 o 
  -5   1  15     5579.82     5792.89    167.32 o 
  -4   1  15     4222.93     4153.53    164.03 o 
  -3   1  15      202.49      214.92     30.08 o 
  -2   1  15       89.82      105.75     18.44 o 
  -1   1  15       11.78       12.78     16.15 o 
   0   1  15        5.87       11.89     22.36 o 
   1   1  15     8899.41     9879.18    322.36 o 
   2   1  15     4343.89     4423.62    192.43 o 
   3   1  15     1653.97     1560.87     61.20 o 
   4   1  15     6974.41     6628.81    175.53 o 
   5   1  15     2333.92     2439.12    111.30 o 
   6   1  15      839.95      793.06    104.65 o 
  -6   2  15      841.52      725.16     71.18 o 
  -5   2  15      491.07      458.55     34.20 o 
  -4   2  15      543.30      492.37     44.82 o 
  -3   2  15     6994.99     7816.81    254.74 o 
  -2   2  15    10494.56    11355.28    243.04 o 
  -1   2  15    10657.08    11106.96    347.67 o 
   0   2  15     3101.09     3145.08    112.95 o 
   1   2  15     2463.08     2465.59    105.51 o 
   2   2  15      249.56      271.56     46.61 o 
   3   2  15       13.48       16.03     13.23 o 
   4   2  15     1493.62     1345.98     45.59 o 
   5   2  15      153.86      137.04     54.43 o 
   6   2  15      748.11      690.00     40.55 o 
   7   2  15      503.82      596.09     38.74 o 
  -6   3  15      752.79      707.12     62.29 o 
  -5   3  15     2003.53     2006.74     66.82 o 
  -4   3  15     2497.64     2462.24     72.01 o 
  -3   3  15       88.77       89.79     42.68 o 
  -2   3  15       16.70       39.05     28.45 o 
  -1   3  15     5662.19     5955.49    141.92 o 
   0   3  15     2923.33     3027.34    167.41 o 
   1   3  15     9479.44    10444.47    298.69 o 
   2   3  15     5694.08     5615.76    226.50 o 
   3   3  15       49.11       80.70     42.79 o 
   4   3  15      116.53      118.47     41.85 o 
   5   3  15      405.79      367.47     31.21 o 
   6   3  15        5.38        1.43     14.85 o 
   7   3  15       28.91       19.60     19.06 o 
  -6   4  15     1179.60     1186.13    114.31 o 
  -5   4  15     1770.50     1769.85     65.15 o 
  -4   4  15     6433.40     6467.75    193.29 o 
  -3   4  15     4686.41     4789.79    142.21 o 
  -2   4  15     2945.29     2996.00    100.63 o 
  -1   4  15      369.24      353.45     26.10 o 
   0   4  15      457.37      394.06     98.08 o 
   1   4  15     5393.19     5807.85    156.39 o 
   2   4  15      629.28      670.03     45.44 o 
   3   4  15     2123.12     2136.09     80.13 o 
   4   4  15     3862.30     3792.34     94.03 o 
   5   4  15      830.43      832.54     35.34 o 
   6   4  15      684.70      664.67     30.89 o 
   7   4  15      208.93      169.95     53.87 o 
  -6   5  15      228.44      163.31     68.72 o 
  -5   5  15      621.63      585.53     41.37 o 
  -4   5  15      776.39      710.17     43.79 o 
  -3   5  15     1815.32     1932.02     72.93 o 
  -2   5  15    10616.42    10665.21    383.43 o 
  -1   5  15    10858.46    11260.89    537.37 o 
   0   5  15       67.82       65.86     34.84 o 
   1   5  15       40.88       46.79     46.83 o 
   2   5  15     1004.75      966.60     90.41 o 
   3   5  15     2766.22     2552.02    139.84 o 
   4   5  15        2.69        3.85     25.84 o 
   5   5  15     1311.68     1269.01     48.63 o 
   6   5  15     1361.71     1362.99     53.90 o 
   7   5  15      231.11      145.47     83.64 o 
  -6   6  15      236.66      234.28     43.44 o 
  -5   6  15      422.40      405.16     36.68 o 
  -4   6  15     3828.91     3971.96    128.10 o 
  -3   6  15       21.55       31.02     33.66 o 
  -2   6  15       35.17       33.62     15.62 o 
  -1   6  15       13.78       24.06     21.99 o 
   0   6  15     2233.53     2334.94     99.29 o 
   1   6  15     1117.98     1168.57     77.76 o 
   2   6  15     6457.81     6898.71    211.92 o 
   3   6  15     6605.88     6593.22    232.56 o 
   4   6  15     2274.31     2158.40     80.63 o 
   5   6  15     2216.12     2063.43     82.31 o 
   6   6  15      830.77      763.25     50.99 o 
   7   6  15      301.98      284.86     43.69 o 
  -6   7  15     1711.51     1464.72    116.60 o 
  -5   7  15     1742.26     1676.33     53.29 o 
  -4   7  15     1756.66     1687.47     52.43 o 
  -3   7  15      258.29      229.45     48.66 o 
  -2   7  15     4749.55     5059.64    124.33 o 
  -1   7  15     9131.92     9352.95    198.58 o 
   0   7  15    11810.17    12257.14    214.67 o 
   1   7  15     1111.92     1117.30     80.70 o 
   2   7  15      378.05      334.95     37.07 o 
   3   7  15      139.27      148.39     98.60 o 
   4   7  15     1959.01     1978.21    119.33 o 
   5   7  15     1653.64     1679.31     53.19 o 
   6   7  15      469.92      389.72     28.66 o 
   7   7  15      982.01     1033.36     42.30 o 
  -6   8  15      263.84      188.61    158.26 o 
  -5   8  15      129.09      149.43     80.64 o 
  -4   8  15      229.89      191.87     53.28 o 
  -3   8  15      899.29      913.29     43.47 o 
  -2   8  15       56.56       68.21     32.97 o 
  -1   8  15     2410.56     2495.17     66.46 o 
   0   8  15    13138.45    13283.60    596.86 o 
   1   8  15     6841.94     6819.13    287.33 o 
   2   8  15     7190.73     7406.77    237.22 o 
   3   8  15      904.07      908.61     75.36 o 
   4   8  15       18.18       20.56     35.18 o 
   5   8  15      148.12      150.90     35.82 o 
   6   8  15      457.97      447.59     35.30 o 
   7   8  15      451.19      444.17     34.77 o 
  -6   9  15      613.38      608.00     60.13 o 
  -5   9  15      980.86      966.24     87.82 o 
  -4   9  15     3758.10     3855.09    160.43 o 
  -3   9  15     4671.78     4720.66    130.64 o 
  -2   9  15      665.07      650.90     53.24 o 
  -1   9  15     4278.80     4174.28     89.30 o 
   0   9  15       50.23       19.26     37.69 o 
   1   9  15     6706.45     7095.49    332.59 o 
   2   9  15     2741.00     2766.68    147.71 o 
   3   9  15      603.14      541.39     57.62 o 
   4   9  15     3433.77     3544.67    139.70 o 
   5   9  15     3180.72     3150.96    122.51 o 
   6   9  15     1191.14     1175.41     41.48 o 
   7   9  15     1238.54     1323.46     59.17 o 
  -5  10  15      142.81      140.71     80.00 o 
  -4  10  15     1493.80     1497.67     70.93 o 
  -3  10  15     1370.67     1332.57     60.77 o 
  -2  10  15     6743.42     7138.02    200.34 o 
  -1  10  15     5948.57     6277.55    222.31 o 
   0  10  15    10215.89    10427.31    240.60 o 
   1  10  15     6025.61     6484.37    203.39 o 
   2  10  15        9.60        7.01     25.78 o 
   3  10  15     1216.35     1111.00     66.74 o 
   4  10  15     1371.54     1318.99     71.08 o 
   5  10  15      129.17      146.14     75.99 o 
   6  10  15     3179.04     3042.45    169.88 o 
   7  10  15     2393.63     2496.04     85.71 o 
  -5  11  15     1238.28     1159.99    221.86 o 
  -4  11  15      528.90      493.80     42.96 o 
  -3  11  15       44.98       35.50     27.81 o 
  -2  11  15      294.75      265.70     58.96 o 
  -1  11  15     3048.61     3182.15    101.86 o 
   0  11  15     1043.22     1044.39     49.61 o 
   1  11  15     2482.20     2487.76     96.19 o 
   2  11  15     5911.80     5977.71    226.86 o 
   3  11  15    15461.51    16281.58    317.05 o 
   4  11  15     1024.54      981.26     68.28 o 
   5  11  15     1074.18      944.51     42.88 o 
   6  11  15      935.84      873.96    137.57 o 
   7  11  15        8.69       20.00     16.90 o 
  -5  12  15     2011.68     1979.38    100.30 o 
  -4  12  15     6321.03     6321.98    270.24 o 
  -3  12  15     2820.61     2738.30    127.14 o 
  -2  12  15      485.16      490.58     54.12 o 
  -1  12  15     1720.44     1758.35     83.58 o 
   0  12  15     3647.27     3705.97     82.25 o 
   1  12  15      536.31      511.02    114.56 o 
   2  12  15     2586.77     2526.61    111.11 o 
   3  12  15     4020.97     3840.17    147.79 o 
   4  12  15     1915.29     1838.16     80.86 o 
   5  12  15     1671.45     1641.30     76.62 o 
   6  12  15       32.81       21.70     29.71 o 
  -5  13  15       25.86       19.03     49.59 o 
  -4  13  15       68.32       59.49     56.65 o 
  -3  13  15      238.78      248.68     37.67 o 
  -2  13  15      788.64      804.11     44.31 o 
  -1  13  15       73.31       78.04     35.84 o 
   0  13  15     2093.95     2191.59     80.53 o 
   1  13  15     4139.80     4009.29    175.80 o 
   2  13  15     4592.74     4294.36    238.32 o 
   3  13  15      848.13      756.33     69.57 o 
   4  13  15      232.52      205.25    148.23 o 
   5  13  15        0.06       17.42     43.68 o 
   6  13  15       86.75       45.34     53.86 o 
  -4  14  15      551.22      513.20    154.78 o 
  -3  14  15     1077.76     1005.01     45.45 o 
  -2  14  15     1347.00     1307.66    101.26 o 
  -1  14  15      346.47      330.91     40.12 o 
   0  14  15      161.56      187.29     80.52 o 
   1  14  15      400.70      424.98     42.31 o 
   2  14  15     2550.89     2630.42     93.97 o 
   3  14  15     2046.64     1964.79     88.79 o 
   4  14  15     2983.16     2948.10    175.04 o 
   5  14  15      899.87      936.15     93.07 o 
   6  14  15      371.01      364.31     60.28 o 
  -4  15  15      300.27      303.53    171.88 o 
  -3  15  15     3006.14     3254.18    139.21 o 
  -2  15  15      420.53      392.39     48.60 o 
  -1  15  15     3149.82     3353.77    135.90 o 
   0  15  15     1219.77     1212.10     51.79 o 
   1  15  15     1150.32     1129.24     86.40 o 
   2  15  15     2125.23     2064.89     84.01 o 
   3  15  15       85.64       54.30     63.49 o 
   4  15  15      618.25      651.95     59.28 o 
   5  15  15      114.87       77.27     69.52 o 
   6  15  15      764.10      771.85     87.66 o 
  -3  16  15      149.01      111.37     85.98 o 
  -2  16  15      194.94      173.96     38.46 o 
  -1  16  15      600.26      610.73     36.74 o 
   0  16  15     1804.52     1757.65     72.38 o 
   1  16  15     2212.24     1875.03    151.66 o 
   2  16  15     1991.12     2090.53    126.97 o 
   3  16  15     1742.32     1610.44    112.57 o 
   4  16  15     5130.98     5149.16    173.08 o 
   5  16  15      699.46      758.71     85.08 o 
  -3  17  15     1920.61     1975.98    136.84 o 
  -2  17  15     2877.39     2983.95    149.10 o 
  -1  17  15     1300.37     1215.96     60.31 o 
   0  17  15       20.14        7.01     19.12 o 
   1  17  15      292.37      230.92     95.87 o 
   2  17  15       37.27       15.29     23.97 o 
   3  17  15      268.73      193.65    158.72 o 
   4  17  15     2827.39     2690.82    195.38 o 
   5  17  15      725.24      858.23     74.49 o 
  -2  18  15     1401.29     1423.58     80.10 o 
  -1  18  15     1369.12     1391.22     55.76 o 
   0  18  15     2376.34     2379.50     79.91 o 
   1  18  15      974.25      982.09     64.74 o 
   2  18  15      555.64      597.83     62.08 o 
   3  18  15      719.94      638.37    140.17 o 
   4  18  15       83.46       52.51     53.23 o 
  -1  19  15       22.30       21.92     18.60 o 
   0  19  15      650.81      626.23     48.32 o 
   1  19  15     1267.14     1260.93    102.59 o 
   2  19  15     1330.39     1491.35     80.09 o 
   3  19  15      502.39      498.23     68.02 o 
   4  19  15     1400.92     1286.19     92.16 o 
   0  20  15      356.99      407.30     47.86 o 
   1  20  15       49.34       22.04     57.92 o 
   2  20  15       18.28       19.70     44.17 o 
  -2  -9  16      605.05      533.67    125.63 o 
  -1  -9  16      387.73      390.13     38.63 o 
   0  -9  16        0.02       15.64     21.17 o 
   1  -9  16      255.04      257.68    104.79 o 
  -3  -8  16      568.65      487.39     71.73 o 
  -2  -8  16     3416.13     3500.05    178.37 o 
  -1  -8  16     1987.53     2079.06    145.25 o 
   0  -8  16       54.68       27.09     27.97 o 
   1  -8  16     1996.73     1923.60     80.68 o 
   2  -8  16      752.92      817.09    133.00 o 
  -4  -7  16      335.72      299.43     82.02 o 
  -3  -7  16        6.12       -0.19     53.78 o 
  -2  -7  16      758.00      724.49     38.96 o 
  -1  -7  16      159.47      161.62     77.27 o 
   0  -7  16      908.77     1568.94     96.14 o 
   1  -7  16     3547.44     3528.82    149.34 o 
   2  -7  16      879.28      819.81     86.32 o 
   3  -7  16      223.86      148.28    156.22 o 
  -4  -6  16     1478.59     1386.38     90.73 o 
  -3  -6  16     1893.78     1739.41    167.38 o 
  -2  -6  16     1917.45     2371.72    138.20 o 
  -1  -6  16      882.06      896.28     42.32 o 
   0  -6  16     1294.60     1286.53     49.05 o 
   1  -6  16       77.90       86.02     48.06 o 
   2  -6  16      314.44      261.52     64.46 o 
   3  -6  16     2315.18     2425.24    102.74 o 
   4  -6  16      606.62      572.19    174.67 o 
  -5  -5  16      327.80      238.68    176.83 o 
  -4  -5  16      196.39      151.39    127.89 o 
  -3  -5  16     1159.75     1053.81    138.62 o 
  -2  -5  16     1613.97     1595.39     81.94 o 
  -1  -5  16     2860.53     3211.03    190.62 o 
   0  -5  16      461.18      484.01     69.59 o 
   1  -5  16     5028.05     5538.57    300.86 o 
   2  -5  16     2847.21     2760.39     97.57 o 
   3  -5  16      584.60      571.87     72.77 o 
   4  -5  16       99.85       86.23     81.04 o 
  -5  -4  16     1684.10     1455.28    161.14 o 
  -4  -4  16     5519.49     5221.34    229.76 o 
  -3  -4  16     1258.03     1237.40    131.98 o 
  -2  -4  16      394.05      382.75    198.74 o 
  -1  -4  16        1.70       -7.10     38.72 o 
   0  -4  16      221.77      233.87     69.04 o 
   1  -4  16      538.23      530.59     41.51 o 
   2  -4  16      701.15      722.71     39.91 o 
   3  -4  16     2362.80     2415.97    106.30 o 
   4  -4  16     2006.34     1913.04    102.18 o 
   5  -4  16     1223.11     1210.40     91.69 o 
  -5  -3  16      406.37      343.56     72.26 o 
  -4  -3  16      489.30      503.61     69.42 o 
  -3  -3  16      719.54      657.38    117.40 o 
  -2  -3  16     7972.03     8406.59    322.03 o 
  -1  -3  16     5240.11     5807.28    275.54 o 
   0  -3  16     1843.89     1937.57    115.32 o 
   1  -3  16     1105.50     1120.54     48.22 o 
   2  -3  16     2344.41     2272.46     76.21 o 
   3  -3  16       64.98       59.55     35.40 o 
   4  -3  16      752.25      749.86     68.23 o 
   5  -3  16      816.58      891.04     79.91 o 
  -5  -2  16     1507.01     1478.00     92.24 o 
  -4  -2  16     1014.53      835.12    187.78 o 
  -3  -2  16       81.06       47.86     45.33 o 
  -2  -2  16       92.61      118.68     95.78 o 
  -1  -2  16      180.54      196.74    136.12 o 
   0  -2  16     2280.29     2315.20    113.07 o 
   1  -2  16     3844.62     4121.92    154.84 o 
   2  -2  16     6444.44     6692.64    194.94 o 
   3  -2  16     3912.93     3867.45    216.23 o 
   4  -2  16      557.93      455.86    154.85 o 
   5  -2  16       15.08       -3.41     40.04 o 
  -6  -1  16     1077.67     1125.69    114.51 o 
  -5  -1  16     3592.30     3517.80    132.83 o 
  -4  -1  16      426.05      401.99     91.42 o 
  -3  -1  16     2913.12     2755.24    178.23 o 
  -2  -1  16     3610.71     3923.38    236.90 o 
  -1  -1  16     1425.64     1437.71    101.98 o 
   0  -1  16       27.28       36.27     39.11 o 
   1  -1  16       60.18       36.81     61.08 o 
   2  -1  16      978.89      977.23     42.01 o 
   3  -1  16      829.88      784.42     39.01 o 
   4  -1  16     6685.73     6526.08    142.99 o 
   5  -1  16     2843.43     2642.87    143.40 o 
   6  -1  16      339.48      248.83    200.12 o 
  -6   0  16       89.74       58.06     58.24 o 
  -5   0  16       27.19       11.30     27.62 o 
  -4   0  16       12.31       -2.70     37.44 o 
  -3   0  16      860.75      773.79    126.53 o 
  -2   0  16     4960.98     5041.25    236.33 o 
  -1   0  16     5254.78     5908.59    232.33 o 
   0   0  16    10211.95    11205.41    243.39 o 
   1   0  16     2999.91     3310.78    119.27 o 
   2   0  16     2126.46     2369.84    111.26 o 
   3   0  16     1404.46     1352.22     79.58 o 
   4   0  16      957.73      916.40     56.29 o 
   5   0  16      394.78      381.34     80.62 o 
   6   0  16     1919.27     1859.61    142.16 o 
  -6   1  16      693.65      672.91     45.35 o 
  -5   1  16      474.63      498.67     58.65 o 
  -4   1  16     1536.92     1458.74     72.39 o 
  -3   1  16     3355.77     3387.85    107.07 o 
  -2   1  16      384.26      321.33     57.80 o 
  -1   1  16      869.66      814.92     74.95 o 
   0   1  16     1374.94     1667.53     76.40 o 
   1   1  16     3177.35     3386.08    174.23 o 
   2   1  16     1617.24     1509.51    112.66 o 
   3   1  16     1187.91     1090.20     55.27 o 
   4   1  16     1599.56     1549.70     74.81 o 
   5   1  16     1721.06     1780.56     89.26 o 
   6   1  16      691.09      668.70     70.17 o 
  -6   2  16        2.12        1.97     19.84 o 
  -5   2  16     1972.52     2048.21    125.21 o 
  -4   2  16     1265.17     1312.15     66.48 o 
  -3   2  16      192.36      198.47     25.20 o 
  -2   2  16     3104.99     3102.87    168.92 o 
  -1   2  16     2315.76     2353.29     53.50 o 
   0   2  16     6832.66     7223.48    301.97 o 
   1   2  16     1257.33     1363.78     80.55 o 
   2   2  16      383.76      400.43     43.34 o 
   3   2  16        3.08        7.92     12.13 o 
   4   2  16      486.56      402.08     24.86 o 
   5   2  16     1385.68     1408.10     42.63 o 
   6   2  16     1302.35     1338.45     93.12 o 
  -6   3  16     1362.87     1301.05     63.32 o 
  -5   3  16     1208.71     1084.82     46.30 o 
  -4   3  16      814.30      787.09     57.58 o 
  -3   3  16      732.46      624.62     58.91 o 
  -2   3  16     4652.98     4477.45    106.93 o 
  -1   3  16       97.43       82.23     38.73 o 
   0   3  16     1697.91     1659.57    165.10 o 
   1   3  16      693.79      741.05     76.50 o 
   2   3  16     5298.21     5177.86    106.14 o 
   3   3  16     6019.59     6314.29    283.14 o 
   4   3  16     2673.15     2597.76     51.66 o 
   5   3  16      337.01      297.08     29.52 o 
   6   3  16       65.35       64.92     42.94 o 
  -6   4  16      830.91      765.49     72.29 o 
  -5   4  16     4729.54     4611.57    125.89 o 
  -4   4  16     2342.44     2372.96    135.02 o 
  -3   4  16     1905.47     1989.64     68.80 o 
  -2   4  16     1104.64     1099.84     73.00 o 
  -1   4  16     3330.23     3351.39     94.83 o 
   0   4  16       96.04       69.56     36.20 o 
   1   4  16      205.20      185.22    112.27 o 
   2   4  16      622.54      631.47     72.97 o 
   3   4  16     4022.57     3917.69    101.11 o 
   4   4  16     3416.75     3287.96     99.87 o 
   5   4  16     5906.50     5813.73    196.85 o 
   6   4  16     1954.31     2092.77     68.99 o 
  -6   5  16        3.29        5.45     11.05 o 
  -5   5  16      718.04      662.53     48.18 o 
  -4   5  16      823.42      731.08     53.21 o 
  -3   5  16     4236.43     4139.71    128.88 o 
  -2   5  16      474.57      535.79     32.23 o 
  -1   5  16     6275.30     6664.71    172.19 o 
   0   5  16     6136.68     6287.11    147.67 o 
   1   5  16    13093.45    13853.08    402.40 o 
   2   5  16     3003.52     3088.46    124.88 o 
   3   5  16       11.05       -7.10     31.71 o 
   4   5  16      171.70      260.57     44.96 o 
   5   5  16        4.37       -2.03     14.35 o 
   6   5  16       58.53       49.64     31.90 o 
   7   5  16     1995.26     1914.50    103.24 o 
  -6   6  16     2380.36     2312.64     76.74 o 
  -5   6  16      912.66      916.38     84.74 o 
  -4   6  16     1040.03     1022.03     62.13 o 
  -3   6  16      593.06      629.20     54.08 o 
  -2   6  16        0.83        3.91     17.88 o 
  -1   6  16      168.84      149.88     28.20 o 
   0   6  16      198.61      243.28     21.22 o 
   1   6  16     4148.22     4087.30    146.63 o 
   2   6  16     3722.81     3717.89    196.88 o 
   3   6  16     7308.50     7464.43    176.47 o 
   4   6  16     3311.59     3068.33    110.90 o 
   5   6  16       72.62       77.76     33.11 o 
   6   6  16      534.96      498.64     39.54 o 
   7   6  16       55.30       64.70     46.58 o 
  -6   7  16       60.59       31.77     44.97 o 
  -5   7  16      240.71      220.86     27.47 o 
  -4   7  16     5025.10     5059.15    262.43 o 
  -3   7  16     7940.86     8415.49    282.02 o 
  -2   7  16     1433.97     1445.97     46.62 o 
  -1   7  16     2220.38     2233.63     69.54 o 
   0   7  16      356.33      378.02     42.46 o 
   1   7  16     1064.01     1069.40     61.02 o 
   2   7  16      414.92      430.35     41.74 o 
   3   7  16      342.37      345.21     37.45 o 
   4   7  16     1021.28     1019.80     60.16 o 
   5   7  16      315.14      319.68     30.69 o 
   6   7  16     1752.63     1736.76     91.41 o 
   7   7  16     1350.80     1355.00     58.28 o 
  -6   8  16      532.54      512.39     57.03 o 
  -5   8  16       17.52       13.32     19.23 o 
  -4   8  16      274.25      187.43     83.58 o 
  -3   8  16      877.52      900.21     44.32 o 
  -2   8  16     1089.24     1095.97     78.21 o 
  -1   8  16     5805.93     5853.54    137.32 o 
   0   8  16     1949.65     1875.66    125.14 o 
   1   8  16     2451.28     2476.43    116.71 o 
   2   8  16      104.20      124.97     95.89 o 
   3   8  16      593.92      604.38    143.17 o 
   4   8  16     2632.63     2739.67    125.16 o 
   5   8  16      254.71      236.50     27.82 o 
   6   8  16       84.43       65.70     29.52 o 
   7   8  16      158.30      128.39     61.08 o 
  -5   9  16     1101.85     1011.81     55.24 o 
  -4   9  16     1914.13     1927.55    112.62 o 
  -3   9  16      906.93      916.18     49.60 o 
  -2   9  16      443.58      381.30     31.72 o 
  -1   9  16      484.35      464.54     35.93 o 
   0   9  16       19.68      -12.29     24.53 o 
   1   9  16      476.77      512.29     48.19 o 
   2   9  16      398.44      357.18     48.09 o 
   3   9  16     4696.02     4417.73    232.03 o 
   4   9  16     3801.26     3793.02    168.87 o 
   5   9  16     1439.41     1287.83     62.96 o 
   6   9  16     3013.08     2931.84     78.85 o 
   7   9  16     1670.75     1628.07     68.32 o 
  -5  10  16      511.46      427.64     58.59 o 
  -4  10  16       48.43       51.06     32.41 o 
  -3  10  16     4614.85     4744.12     98.90 o 
  -2  10  16     3901.42     3752.01    147.09 o 
  -1  10  16     1042.52     1195.80     62.48 o 
   0  10  16     4170.95     4139.31     94.99 o 
   1  10  16     4833.97     4894.09    163.28 o 
   2  10  16     9198.62     8753.97    243.37 o 
   3  10  16     2546.50     2522.82    115.42 o 
   4  10  16       67.77       79.48     39.03 o 
   5  10  16      857.42      786.55     41.20 o 
   6  10  16      203.93      188.54     37.46 o 
   7  10  16      298.62      279.68     74.10 o 
  -5  11  16     1013.03     1053.89     76.18 o 
  -4  11  16     1342.41     1317.11     56.62 o 
  -3  11  16      229.61      364.56     31.59 o 
  -2  11  16     1428.25     1408.02     61.88 o 
  -1  11  16     1323.75     1300.21     64.94 o 
   0  11  16     2131.00     2240.71    137.01 o 
   1  11  16     2758.86     2622.05    163.10 o 
   2  11  16     1459.84     1453.36    124.29 o 
   3  11  16     1858.48     1930.09    108.32 o 
   4  11  16     7191.69     7225.54    180.23 o 
   5  11  16     2451.40     2248.89     91.68 o 
   6  11  16       15.01       -3.98     33.62 o 
  -5  12  16       30.33       65.05     64.35 o 
  -4  12  16      888.72      801.86     57.60 o 
  -3  12  16     4658.81     4850.07    197.31 o 
  -2  12  16     7874.67     8203.97    174.32 o 
  -1  12  16     2251.07     2266.01     76.54 o 
   0  12  16     1335.83     1167.96     75.87 o 
   1  12  16      232.07      200.63    127.61 o 
   2  12  16       63.82       23.16     25.47 o 
   3  12  16      769.68      728.53     60.55 o 
   4  12  16      905.68      879.04     64.27 o 
   5  12  16      415.63      420.68     80.01 o 
   6  12  16     2173.98     2073.01     95.78 o 
  -4  13  16      326.60      365.38    182.36 o 
  -3  13  16      182.99      207.91     55.75 o 
  -2  13  16     3766.01     3987.32    212.07 o 
  -1  13  16     2004.87     2131.85     70.27 o 
   0  13  16     4963.37     4972.81    141.63 o 
   1  13  16     4184.54     4235.20    159.29 o 
   2  13  16      358.31      346.41     42.50 o 
   3  13  16       23.08       40.44     51.65 o 
   4  13  16      165.40      164.01    137.40 o 
   5  13  16      284.06      216.88     88.88 o 
   6  13  16      223.95      255.41     64.16 o 
  -4  14  16      679.01      784.81     72.77 o 
  -3  14  16       79.27       82.55     37.82 o 
  -2  14  16      185.06      181.04     51.05 o 
  -1  14  16        0.39        1.00     23.34 o 
   0  14  16     4350.34     4163.19    143.36 o 
   1  14  16      758.40      788.89     58.05 o 
   2  14  16     1450.41     1312.71     77.57 o 
   3  14  16     1250.24     1241.31     76.80 o 
   4  14  16     2755.21     2839.47    128.68 o 
   5  14  16     1082.50     1092.31    110.12 o 
   6  14  16     1134.13     1062.75     95.45 o 
  -4  15  16     2081.60     2026.10    102.38 o 
  -3  15  16      311.95      412.50     96.15 o 
  -2  15  16     2976.84     3093.35    176.19 o 
  -1  15  16     1064.53     1127.75    136.11 o 
   0  15  16      957.13      959.46     69.04 o 
   1  15  16      384.77      369.52    118.02 o 
   2  15  16       67.22       56.06     59.24 o 
   3  15  16     1127.81      956.70     87.13 o 
   4  15  16       27.62       18.11     37.56 o 
   5  15  16      107.91       77.22     36.72 o 
   6  15  16      531.81      515.01     72.42 o 
  -3  16  16      302.98      293.97    181.01 o 
  -2  16  16       64.30       69.27     33.76 o 
  -1  16  16      413.07      343.93     28.98 o 
   0  16  16     1343.39     1430.37     66.29 o 
   1  16  16     3666.90     3831.72    153.61 o 
   2  16  16     2235.66     2295.66    110.83 o 
   3  16  16     1012.95      912.27    156.41 o 
   4  16  16       30.31       22.64     37.81 o 
   5  16  16      972.74      902.00     94.37 o 
  -3  17  16      946.61      911.08     93.21 o 
  -2  17  16      642.53      642.57     40.93 o 
  -1  17  16     1494.98     1377.42     59.92 o 
   0  17  16      921.15      890.45     88.48 o 
   1  17  16       10.03       18.32     40.49 o 
   2  17  16      493.52      464.42     61.92 o 
   3  17  16     1827.68     1954.66    102.30 o 
   4  17  16      918.22      858.55     71.79 o 
   5  17  16      375.45      325.76    124.25 o 
  -2  18  16     2972.86     3168.20    118.20 o 
  -1  18  16     1762.44     1898.92     62.80 o 
   0  18  16     1599.41     1533.82     67.74 o 
   1  18  16     2264.36     2240.71    100.69 o 
   2  18  16      940.32      995.42     73.82 o 
   3  18  16      180.85      121.83    127.32 o 
   4  18  16       28.61       31.79     27.41 o 
  -1  19  16      276.41      297.02     40.61 o 
   0  19  16      769.20      705.99     56.35 o 
   1  19  16     1646.81     1648.37     85.79 o 
   2  19  16     1283.68     1237.92    108.18 o 
   3  19  16     2152.10     2444.87    118.27 o 
   1  20  16      533.17      449.86     70.94 o 
  -2  -8  17     1107.27      991.34    156.09 o 
  -1  -8  17     1990.23     2099.89    119.66 o 
   0  -8  17     2982.50     3049.17     81.20 o 
   1  -8  17       67.54       67.37     34.78 o 
  -3  -7  17      853.36      783.19     77.53 o 
  -2  -7  17      643.19      627.07     50.69 o 
  -1  -7  17       78.54       44.22     33.38 o 
   0  -7  17     1326.05     1320.38     65.05 o 
   1  -7  17      343.69      331.28     54.80 o 
   2  -7  17     4148.09     3905.02    241.62 o 
  -4  -6  17     1442.36     1386.79     98.79 o 
  -3  -6  17     1541.82     1432.13    106.51 o 
  -2  -6  17      625.68      699.47    176.84 o 
  -1  -6  17     1703.88     1804.14     63.97 o 
   0  -6  17        9.66        6.80     20.01 o 
   1  -6  17      159.60      159.47     98.67 o 
   2  -6  17       35.84       16.53     26.07 o 
   3  -6  17       88.70       95.60     81.92 o 
  -4  -5  17       12.37       38.69     51.80 o 
  -3  -5  17     1082.24      990.21     90.54 o 
  -2  -5  17     1775.36     1806.52    159.55 o 
  -1  -5  17      448.28      806.30     98.55 o 
   0  -5  17     1358.40     1479.01     89.59 o 
   1  -5  17      694.34      651.36     52.21 o 
   2  -5  17      506.65      521.98     34.65 o 
   3  -5  17     1772.21     1589.35    129.60 o 
   4  -5  17      615.06      594.44     61.73 o 
  -4  -4  17       22.41       11.12     16.34 o 
  -3  -4  17      212.96      248.66     62.80 o 
  -2  -4  17     2056.44     2146.28    120.57 o 
  -1  -4  17      610.95      629.10    171.12 o 
   0  -4  17      203.49      281.92     60.30 o 
   1  -4  17      203.43      200.54     78.07 o 
   2  -4  17     1065.24     1104.79     50.06 o 
   3  -4  17     1091.02     1031.64     76.00 o 
   4  -4  17      650.19      642.97     65.66 o 
  -5  -3  17      537.95      444.60    164.04 o 
  -4  -3  17      922.52      948.35     75.31 o 
  -3  -3  17      633.34      699.43     72.05 o 
  -2  -3  17       43.19       59.53     37.30 o 
  -1  -3  17     1615.84     1705.19    175.33 o 
   0  -3  17     2489.77     2556.23    110.55 o 
   1  -3  17     5220.85     5635.12    580.99 o 
   2  -3  17      459.50      417.24     44.69 o 
   3  -3  17       47.63       41.13     32.48 o 
   4  -3  17       38.01       29.41     52.20 o 
  -5  -2  17      698.53      524.75    139.19 o 
  -4  -2  17       76.97       41.56     43.94 o 
  -3  -2  17      173.12      230.98    141.69 o 
  -2  -2  17       12.48        8.92     23.66 o 
  -1  -2  17     2250.25     2376.04    149.51 o 
   0  -2  17     1368.93     1346.67     73.61 o 
   1  -2  17     1917.14     2007.63    125.53 o 
   2  -2  17     1354.46     1283.89     57.20 o 
   3  -2  17     4583.90     4202.49    298.24 o 
   4  -2  17     1637.06     1739.17     98.23 o 
   5  -2  17      894.12      921.27     77.00 o 
  -5  -1  17     1686.12     1570.08     96.36 o 
  -4  -1  17     4004.58     4119.61    185.12 o 
  -3  -1  17     4112.60     4392.01    308.22 o 
  -2  -1  17     1204.64     1213.78    161.23 o 
  -1  -1  17     2571.94     2620.73    124.31 o 
   0  -1  17       82.81       90.54     48.42 o 
   1  -1  17       45.31       58.78     35.84 o 
   2  -1  17       14.67       22.38     18.48 o 
   3  -1  17     1433.70     1496.20     64.09 o 
   4  -1  17      186.20      147.06     27.73 o 
   5  -1  17      606.76      559.14    117.50 o 
  -5   0  17        0.13       35.13     43.18 o 
  -4   0  17      906.32      859.12     69.71 o 
  -3   0  17     2266.73     2250.98    196.47 o 
  -2   0  17     1428.86     1435.24     76.88 o 
  -1   0  17     2828.93     3139.03    143.24 o 
   0   0  17     4293.11     4447.80    204.88 o 
   1   0  17     7819.76     7805.98    323.19 o 
   2   0  17      106.62      109.99    103.15 o 
   3   0  17     1244.47     1172.63     49.62 o 
   4   0  17      390.79      345.44     50.45 o 
   5   0  17       50.35       24.20     68.97 o 
  -5   1  17     3365.56     3273.64    161.19 o 
  -4   1  17     1987.28     1909.83    198.81 o 
  -3   1  17      158.03      151.49     85.42 o 
  -2   1  17       65.30       60.58     32.62 o 
  -1   1  17       52.74       88.40     61.60 o 
   0   1  17       12.13        6.03     21.13 o 
   1   1  17     1433.06     1326.23     98.00 o 
   2   1  17      333.58      361.45    110.54 o 
   3   1  17     2206.30     2065.82     78.97 o 
   4   1  17     1813.07     1859.13     72.37 o 
   5   1  17      373.59      343.14     48.78 o 
   6   1  17       10.25       17.34     28.09 o 
  -6   2  17      332.85      273.68     37.76 o 
  -5   2  17      211.74      200.75     53.08 o 
  -4   2  17      723.76      728.96     42.01 o 
  -3   2  17     6512.38     6574.67    189.65 o 
  -2   2  17     4001.92     4011.07    115.71 o 
  -1   2  17     1123.22     1253.70     94.89 o 
   0   2  17      339.16      372.85     86.55 o 
   1   2  17      625.71      707.93    122.48 o 
   2   2  17     1182.37     1149.61     83.49 o 
   3   2  17     1299.28     1176.77     88.64 o 
   4   2  17      233.27      208.54     51.80 o 
   5   2  17      403.16      386.22     36.81 o 
   6   2  17      837.10      865.90     91.22 o 
  -6   3  17       14.00       11.38     22.14 o 
  -5   3  17      239.80      188.71     37.78 o 
  -4   3  17        2.15       14.56     20.32 o 
  -3   3  17       16.97       32.94     23.71 o 
  -2   3  17      109.18       70.68     37.70 o 
  -1   3  17     6162.66     6613.81    292.83 o 
   0   3  17     2734.66     2729.85     91.50 o 
   1   3  17     3085.65     3146.47    113.16 o 
   2   3  17      493.76      377.32     73.56 o 
   3   3  17     1036.02     1044.44    103.22 o 
   4   3  17     2821.84     2790.27     61.62 o 
   5   3  17      465.12      449.43     29.75 o 
   6   3  17      141.73       61.25     46.78 o 
  -6   4  17     1293.86     1130.93     68.80 o 
  -5   4  17      732.39      718.30     56.27 o 
  -4   4  17      754.91      795.28     54.73 o 
  -3   4  17     5527.97     5615.36    186.80 o 
  -2   4  17     2204.57     2437.22     80.61 o 
  -1   4  17      191.40      149.80     53.79 o 
   0   4  17     1063.01     1036.56     63.41 o 
   1   4  17      464.74      455.99     73.24 o 
   2   4  17      371.13      386.56     97.55 o 
   3   4  17     1389.88     1376.47     69.28 o 
   4   4  17     1097.95     1032.82     41.13 o 
   5   4  17      569.04      535.81     34.76 o 
   6   4  17     1430.49     1355.94     62.21 o 
  -6   5  17      270.60      280.20     45.17 o 
  -5   5  17        4.57       11.01     17.05 o 
  -4   5  17      587.15      565.95     49.80 o 
  -3   5  17     1484.96     1566.69     89.83 o 
  -2   5  17     5741.60     6042.38    228.79 o 
  -1   5  17     2501.61     2581.86     82.58 o 
   0   5  17     1844.60     1994.95    100.25 o 
   1   5  17     2197.08     2492.86     95.54 o 
   2   5  17     4046.44     4093.38    127.65 o 
   3   5  17      282.11      236.63     94.64 o 
   4   5  17       90.78      113.41     50.71 o 
   5   5  17       52.43       48.70     15.61 o 
   6   5  17      331.54      319.36     32.85 o 
  -6   6  17     1733.70     1666.01     61.83 o 
  -5   6  17     2535.40     2496.72     80.63 o 
  -4   6  17     2944.80     2846.00    140.24 o 
  -3   6  17      805.84      881.76     59.49 o 
  -2   6  17      319.45      250.95     32.22 o 
  -1   6  17      656.29      694.82     37.58 o 
   0   6  17     3279.24     3523.82     94.53 o 
   1   6  17     2754.86     2839.84    121.26 o 
   2   6  17      691.35      636.59     50.75 o 
   3   6  17     3166.93     2747.91    241.07 o 
   4   6  17     2433.55     2516.10     82.03 o 
   5   6  17     1233.04     1183.85     41.99 o 
   6   6  17      272.55      262.09     33.63 o 
  -5   7  17     3788.86     3828.19     98.40 o 
  -4   7  17     1431.75     1440.43     56.93 o 
  -3   7  17     1205.22     1258.76     57.60 o 
  -2   7  17    13341.41    14222.88    233.71 o 
  -1   7  17     1288.14     1366.20     44.36 o 
   0   7  17     1427.84     1353.87     52.36 o 
   1   7  17     1154.91     1147.07     65.20 o 
   2   7  17     1708.77     1586.94     70.95 o 
   3   7  17      400.43      456.74     84.14 o 
   4   7  17     2281.70     2240.26     85.62 o 
   5   7  17     2680.51     2623.44     69.90 o 
   6   7  17      926.98      904.06     37.77 o 
  -5   8  17        5.19       -1.77     20.25 o 
  -4   8  17     1803.20     1644.18    100.86 o 
  -3   8  17     2360.80     2410.10     62.19 o 
  -2   8  17     1239.79     1256.34     85.58 o 
  -1   8  17      545.22      599.35     57.94 o 
   0   8  17    15832.41    16215.53    247.64 o 
   1   8  17     4425.34     4495.37    124.36 o 
   2   8  17     4439.14     4716.79    203.12 o 
   3   8  17      499.14      508.52    119.49 o 
   4   8  17       10.37      -24.47     36.85 o 
   5   8  17      385.55      341.39     52.54 o 
   6   8  17       18.57       19.16     17.01 o 
  -5   9  17     2164.41     1945.05     73.65 o 
  -4   9  17     1653.41     1574.73     63.12 o 
  -3   9  17     1450.10     1406.78     71.73 o 
  -2   9  17     1172.82     1140.42     61.04 o 
  -1   9  17        4.10       -7.62     24.07 o 
   0   9  17        0.65        0.26     23.36 o 
   1   9  17      459.28      442.15     66.33 o 
   2   9  17     3024.38     3169.35    139.59 o 
   3   9  17     2083.10     2015.21    150.00 o 
   4   9  17     1526.39     1459.10    100.58 o 
   5   9  17     1535.10     1451.23     50.79 o 
   6   9  17      903.10      945.32     68.63 o 
  -5  10  17       41.38       20.10     49.15 o 
  -4  10  17      314.46      273.24     67.65 o 
  -3  10  17     3477.46     3283.59    136.22 o 
  -2  10  17     3352.39     3580.87    113.01 o 
  -1  10  17     5910.87     6460.45    155.32 o 
   0  10  17     2947.76     2999.10    100.64 o 
   1  10  17     1911.42     1804.10    146.33 o 
   2  10  17      783.72      838.84     62.02 o 
   3  10  17       58.64       58.35     64.10 o 
   4  10  17       47.01       29.85     31.84 o 
   5  10  17      234.93      242.37     50.84 o 
   6  10  17      439.05      425.35     33.36 o 
  -5  11  17     1052.27      963.03    131.74 o 
  -4  11  17     1313.52     1247.11     70.30 o 
  -3  11  17      739.57      887.92     62.82 o 
  -2  11  17      344.86      311.42     58.60 o 
  -1  11  17       16.82        0.00     29.98 o 
   0  11  17     3926.68     4028.04    105.55 o 
   1  11  17     2304.08     2442.44    118.78 o 
   2  11  17     1826.04     1758.79    132.45 o 
   3  11  17     1881.28     1842.39    125.71 o 
   4  11  17     1060.70      989.75     62.64 o 
   5  11  17       23.04       19.03     17.25 o 
   6  11  17     1113.53     1011.28     95.02 o 
  -4  12  17     3651.19     3645.22    124.13 o 
  -3  12  17     1822.54     1841.51     65.99 o 
  -2  12  17      328.61      399.47     35.26 o 
  -1  12  17     4290.63     4540.62    169.60 o 
   0  12  17      170.17      186.01     84.63 o 
   1  12  17     1373.21     1511.07     90.78 o 
   2  12  17     3074.12     3041.85    183.43 o 
   3  12  17       13.11       -5.30     37.09 o 
   4  12  17     2455.83     2471.25    152.30 o 
   5  12  17     3802.74     3463.67    233.48 o 
   6  12  17     1368.80     1387.87     83.96 o 
  -4  13  17        0.36       33.67     41.92 o 
  -3  13  17     2156.97     2082.62    102.49 o 
  -2  13  17     4339.66     4402.15    211.86 o 
  -1  13  17     1727.87     1781.34     63.20 o 
   0  13  17     1197.50     1176.05     52.33 o 
   1  13  17     7805.08     7965.81    427.83 o 
   2  13  17     3099.69     3184.60    204.61 o 
   3  13  17     3029.41     2980.86    158.98 o 
   4  13  17      282.05      258.46    141.41 o 
   5  13  17       50.99       37.61     50.04 o 
   6  13  17      235.66      184.65     69.00 o 
  -4  14  17      850.99      761.10     72.93 o 
  -3  14  17     1811.84     1844.63     63.66 o 
  -2  14  17      485.69      481.82     34.11 o 
  -1  14  17       13.33       11.32     22.51 o 
   0  14  17      481.61      501.37     49.49 o 
   1  14  17       80.49       80.44     64.83 o 
   2  14  17     3008.43     2933.12    108.94 o 
   3  14  17     5471.60     5671.54    320.45 o 
   4  14  17     1507.01     1432.92     80.56 o 
   5  14  17      676.16      588.86     88.57 o 
   6  14  17      854.53      867.95     71.94 o 
  -3  15  17     2223.03     2029.07    128.19 o 
  -2  15  17     1940.23     2068.26     67.92 o 
  -1  15  17     3199.76     3439.08     96.77 o 
   0  15  17     3181.34     3117.74    131.27 o 
   1  15  17      533.84      536.03     61.45 o 
   2  15  17       88.72       31.58     69.14 o 
   3  15  17        4.92       -4.29     39.57 o 
   4  15  17      510.57      592.75    182.55 o 
   5  15  17      424.35      274.60    176.62 o 
  -3  16  17      256.34      267.55     76.44 o 
  -2  16  17       57.96       67.60     44.74 o 
  -1  16  17     3215.53     3455.30    106.85 o 
   0  16  17      759.21      722.04     43.03 o 
   1  16  17     2254.12     2154.98    146.11 o 
   2  16  17     2419.36     2465.64    115.18 o 
   3  16  17     1373.24     1287.45     81.43 o 
   4  16  17      861.85     1028.52     79.59 o 
   5  16  17        5.67       24.45     16.76 o 
  -2  17  17      838.78      813.58     47.35 o 
  -1  17  17      387.86      376.62     39.56 o 
   0  17  17       72.83       56.86     32.32 o 
   1  17  17     1028.51     1052.57     75.42 o 
   2  17  17       75.88       46.97     58.58 o 
   3  17  17     1570.64     1517.95     88.53 o 
   4  17  17      492.62      558.18     66.22 o 
  -1  18  17     3045.97     3053.49     78.66 o 
   0  18  17     2805.12     2820.43    189.88 o 
   1  18  17      998.29      875.26     63.13 o 
   2  18  17      203.80      271.50     43.23 o 
   3  18  17     1313.12     1283.23     83.83 o 
   4  18  17      945.77      830.52    163.82 o 
   0  19  17      158.83      121.43    113.30 o 
   1  19  17      420.11      373.27     42.60 o 
   2  19  17     1695.09     1977.16    101.18 o 
   3  19  17     1644.22     1832.48    103.39 o 
  -2  -7  18       18.80        6.38     22.44 o 
  -1  -7  18      212.10      143.21     92.10 o 
   0  -7  18     1232.16     1226.91     59.74 o 
   1  -7  18     1796.88     1800.66     77.37 o 
  -3  -6  18     4133.00     4368.21    151.82 o 
  -2  -6  18      828.43      888.89     77.79 o 
  -1  -6  18       25.44       -2.97     29.38 o 
   0  -6  18     1555.36     1549.53     61.05 o 
   1  -6  18      102.42      107.18     57.93 o 
   2  -6  18      543.35      434.37     89.74 o 
  -2  -5  18      740.64      746.49    220.83 o 
  -1  -5  18     2754.42     3088.46    186.31 o 
   0  -5  18     2572.12     2679.45    101.42 o 
   1  -5  18      282.77      271.69     64.35 o 
   2  -5  18      391.95      355.94     45.97 o 
   3  -5  18       79.93       63.73     89.91 o 
  -4  -4  18      803.58      746.33     78.55 o 
  -3  -4  18     2337.82     2280.31    105.91 o 
  -2  -4  18        9.23        9.40     28.39 o 
  -1  -4  18      426.00      454.14     64.69 o 
   0  -4  18       12.46       43.13     23.41 o 
   1  -4  18     1408.30     1369.48     80.29 o 
   2  -4  18      733.37      767.34     41.87 o 
   3  -4  18     1111.31     1051.02     86.08 o 
  -4  -3  18     1055.51     1077.55    141.75 o 
  -3  -3  18     4354.52     4603.05    159.46 o 
  -2  -3  18     4467.59     5194.66    197.72 o 
  -1  -3  18      942.91      921.31     93.78 o 
   0  -3  18      302.69      324.53    149.27 o 
   1  -3  18      218.53      203.78     57.42 o 
   2  -3  18      378.48      343.02     45.58 o 
   3  -3  18      625.39      817.05     78.08 o 
   4  -3  18        4.30       14.27     18.17 o 
  -4  -2  18      189.98      155.13     85.89 o 
  -3  -2  18      169.57      122.65    104.51 o 
  -2  -2  18       45.45       29.26     40.82 o 
  -1  -2  18      600.72      621.05    110.60 o 
   0  -2  18     3752.68     4256.43    308.47 o 
   1  -2  18     1599.28     1677.37     81.17 o 
   2  -2  18     2259.36     2228.77     78.62 o 
   3  -2  18      687.79      603.44     43.12 o 
   4  -2  18      965.54      850.43     79.94 o 
  -5  -1  18     2198.84     2127.52    111.39 o 
  -4  -1  18      153.49      126.84    157.69 o 
  -3  -1  18     1784.69     1718.83    135.01 o 
  -2  -1  18     4335.42     4861.53    275.81 o 
  -1  -1  18      943.55      900.76     79.77 o 
   0  -1  18      816.43      737.07     61.35 o 
   1  -1  18       77.90       66.55     50.42 o 
   2  -1  18       49.90       35.29     24.51 o 
   3  -1  18      903.11      932.20     81.39 o 
   4  -1  18     1249.88     1125.06     80.33 o 
   5  -1  18      472.69      375.27     54.57 o 
  -5   0  18        1.62       -1.71     22.43 o 
  -4   0  18        7.80       24.25     19.07 o 
  -3   0  18      906.68      882.58     76.88 o 
  -2   0  18       99.57       91.89     83.66 o 
  -1   0  18     1641.38     1762.32    114.79 o 
   0   0  18     8137.37     8502.74    246.04 o 
   1   0  18     1917.18     1776.87     78.54 o 
   2   0  18     1486.29     1448.84    129.86 o 
   3   0  18        9.46        1.77     22.64 o 
   4   0  18        1.59        5.06     16.02 o 
   5   0  18        4.07       15.66     25.02 o 
  -5   1  18      314.79      311.53     60.02 o 
  -4   1  18     1747.53     1710.28    131.93 o 
  -3   1  18     1967.32     1859.94     93.77 o 
  -2   1  18     2664.07     2776.55    110.95 o 
  -1   1  18     1046.93     1039.76     76.56 o 
   0   1  18     1800.69     1774.01    132.79 o 
   1   1  18     1653.05     1731.69     79.66 o 
   2   1  18     5302.53     5951.94    165.60 o 
   3   1  18      395.59      377.29     66.45 o 
   4   1  18     1347.93     1362.67     51.98 o 
   5   1  18      998.88     1043.88     84.33 o 
  -5   2  18      132.20      127.72    114.58 o 
  -4   2  18      524.44      503.15    185.10 o 
  -3   2  18     2528.32     2461.47    153.00 o 
  -2   2  18     5971.15     6293.65    311.55 o 
  -1   2  18     7412.77     8283.32    307.88 o 
   0   2  18     1306.74     1383.09    107.40 o 
   1   2  18      143.80      103.49     90.98 o 
   2   2  18      130.68      105.88     92.04 o 
   3   2  18       49.87       30.62     35.74 o 
   4   2  18     1901.28     1775.11     57.51 o 
   5   2  18      944.93      836.20     70.12 o 
  -5   3  18      505.22      451.82     69.36 o 
  -4   3  18      234.79      220.85     31.78 o 
  -3   3  18     1702.90     1712.00     57.76 o 
  -2   3  18     1092.83     1166.02     44.93 o 
  -1   3  18     2839.09     2969.66    138.72 o 
   0   3  18     1225.16     1377.74    112.95 o 
   1   3  18     6591.08     7111.52    236.84 o 
   2   3  18     5039.17     5333.20    241.93 o 
   3   3  18     2485.88     2417.54     89.58 o 
   4   3  18      226.71      200.62     57.42 o 
   5   3  18       54.36       45.05     33.12 o 
   6   3  18       66.97       61.00     57.43 o 
  -5   4  18     4330.29     4171.53    104.56 o 
  -4   4  18     3714.21     3671.21    108.36 o 
  -3   4  18      247.49      285.95     36.58 o 
  -2   4  18      250.04      257.10     25.22 o 
  -1   4  18     2859.58     2697.63     99.51 o 
   0   4  18        4.74        7.22     34.30 o 
   1   4  18       48.34       17.18     42.23 o 
   2   4  18     1076.10     1067.90     68.12 o 
   3   4  18      484.01      497.05     44.14 o 
   4   4  18     1735.34     1747.46     61.07 o 
   5   4  18     2921.29     2793.02     82.09 o 
   6   4  18      256.72      228.85     79.24 o 
  -5   5  18       86.79       56.02     26.48 o 
  -4   5  18      310.90      291.85     39.79 o 
  -3   5  18      916.16      930.63     53.93 o 
  -2   5  18     1191.27     1247.79     46.50 o 
  -1   5  18      311.84      374.54     54.62 o 
   0   5  18     2859.62     2815.52    134.26 o 
   1   5  18     7813.44     7883.40    396.60 o 
   2   5  18       38.35       52.11     78.69 o 
   3   5  18      432.02      434.68     77.83 o 
   4   5  18      275.05      237.81     28.21 o 
   5   5  18      775.57      792.82     39.41 o 
   6   5  18      217.30      209.82     27.37 o 
  -5   6  18       92.13       93.19     44.06 o 
  -4   6  18      229.64      200.88     95.32 o 
  -3   6  18      664.38      661.07     45.31 o 
  -2   6  18      204.34      172.92     66.05 o 
  -1   6  18       91.85       59.88     32.81 o 
   0   6  18      306.36      343.47     31.73 o 
   1   6  18     1398.00     1362.05    115.28 o 
   2   6  18    13871.56    14053.43    506.35 o 
   3   6  18     5671.92     5861.45    239.92 o 
   4   6  18      190.13      157.59     71.52 o 
   5   6  18      657.83      656.47     36.90 o 
   6   6  18      530.83      526.04     52.37 o 
  -5   7  18      552.01      526.75     47.36 o 
  -4   7  18     2046.07     2053.54     69.82 o 
  -3   7  18     2022.00     2102.68     95.93 o 
  -2   7  18     2356.68     2367.86     84.49 o 
  -1   7  18     3839.44     4096.68    120.91 o 
   0   7  18     2587.30     2658.78     91.26 o 
   1   7  18      180.59      221.31    108.34 o 
   2   7  18        0.59       -7.96     37.78 o 
   3   7  18      315.27      341.14    124.93 o 
   4   7  18     1716.20     1626.26     81.05 o 
   5   7  18     2635.20     2637.12     76.47 o 
   6   7  18     1161.87     1120.45     48.00 o 
  -5   8  18     1057.74     1023.16     62.53 o 
  -4   8  18      305.31      280.06     58.18 o 
  -3   8  18       76.54       70.21     38.24 o 
  -2   8  18     2638.01     2620.04    123.20 o 
  -1   8  18     7151.05     7771.35    202.46 o 
   0   8  18     1173.75     1067.61     64.14 o 
   1   8  18     2714.60     2764.20    121.14 o 
   2   8  18     4549.24     4477.17    190.01 o 
   3   8  18     6095.15     6313.28    256.22 o 
   4   8  18     2320.79     2251.22    178.71 o 
   5   8  18       48.20       48.16     28.41 o 
   6   8  18       21.03       15.39     15.99 o 
  -5   9  18      760.04      782.32     46.58 o 
  -4   9  18     4939.40     4910.73    133.75 o 
  -3   9  18     3785.25     3599.31    216.83 o 
  -2   9  18     1316.23     1400.29     49.55 o 
  -1   9  18      646.30      587.38     36.98 o 
   0   9  18      540.64      517.17     35.03 o 
   1   9  18      859.93      842.21     60.96 o 
   2   9  18      798.96      759.67     61.93 o 
   3   9  18     1881.49     1792.73    102.05 o 
   4   9  18     1817.28     1797.62    170.87 o 
   5   9  18     2123.81     2189.11     69.68 o 
   6   9  18     2600.61     2479.28     68.63 o 
  -5  10  18       99.16      112.18     85.52 o 
  -4  10  18     1510.73     1465.19     57.26 o 
  -3  10  18     1348.86     1222.52     46.90 o 
  -2  10  18     1920.47     1976.92     66.07 o 
  -1  10  18     3918.48     3891.76    123.29 o 
   0  10  18     3352.55     3317.86    113.28 o 
   1  10  18     1439.83     1424.73    176.21 o 
   2  10  18      383.99      282.56     51.09 o 
   3  10  18       40.14       24.81     34.52 o 
   4  10  18        9.03       10.37     15.65 o 
   5  10  18     2397.00     2372.70     81.65 o 
   6  10  18     1370.95     1276.04     52.13 o 
  -4  11  18       19.41       20.06     32.24 o 
  -3  11  18       13.09       13.79     19.74 o 
  -2  11  18      225.94      247.17     81.27 o 
  -1  11  18     1050.77     1122.55     54.98 o 
   0  11  18     1750.23     1803.92     56.92 o 
   1  11  18     1838.44     1872.61     91.72 o 
   2  11  18     2044.28     2084.79     93.03 o 
   3  11  18     3654.20     3677.41    128.31 o 
   4  11  18     1982.89     1868.22     96.97 o 
   5  11  18      863.31      705.56     92.38 o 
   6  11  18       45.56       20.12     24.83 o 
  -4  12  18      590.93      588.02     46.33 o 
  -3  12  18     1743.60     1655.98     70.36 o 
  -2  12  18     1020.64     1252.18     94.51 o 
  -1  12  18      392.59      397.36     41.06 o 
   0  12  18     1290.87     1212.85     47.29 o 
   1  12  18      190.97      169.40    128.87 o 
   2  12  18      341.91      358.82    106.91 o 
   3  12  18      209.72      199.40     41.32 o 
   4  12  18      851.26      690.37     79.53 o 
   5  12  18      719.81      732.71     48.48 o 
   6  12  18     1936.64     2064.84     95.70 o 
  -4  13  18      218.73      122.93    113.89 o 
  -3  13  18       20.47       16.45     22.19 o 
  -2  13  18      140.85      144.78     70.97 o 
  -1  13  18     2217.13     2248.89    104.93 o 
   0  13  18     4989.89     5219.14    101.79 o 
   1  13  18      598.01      628.94     62.47 o 
   2  13  18     2737.52     2939.89    184.18 o 
   3  13  18     1217.33     1068.84     68.17 o 
   4  13  18      285.38      292.71    132.58 o 
   5  13  18      236.27      180.40    119.22 o 
  -3  14  18      894.43      922.45     47.99 o 
  -2  14  18       91.32       99.20     25.98 o 
  -1  14  18      174.42      158.99     78.57 o 
   0  14  18      411.41      346.70     35.82 o 
   1  14  18      255.24      227.85     47.12 o 
   2  14  18      829.92      854.73     68.13 o 
   3  14  18     1875.25     1879.02    152.85 o 
   4  14  18      909.33     1027.28    100.46 o 
   5  14  18     1005.26      867.80     72.75 o 
  -3  15  18     1847.86     1923.37     88.39 o 
  -2  15  18      620.86      607.26     47.13 o 
  -1  15  18     1104.45     1059.36     54.02 o 
   0  15  18     2639.62     2552.87     98.84 o 
   1  15  18      357.44      396.20     93.13 o 
   2  15  18      477.58      491.46    121.52 o 
   3  15  18      104.68       66.10     75.73 o 
   4  15  18       46.44       63.07     48.86 o 
   5  15  18      977.45      948.07     92.22 o 
  -2  16  18      661.56      666.55     64.66 o 
  -1  16  18      135.21      156.38     67.28 o 
   0  16  18     3783.60     3764.87     96.87 o 
   1  16  18     2970.06     2866.40    123.73 o 
   2  16  18     2717.81     2992.16    127.22 o 
   3  16  18     1271.13     1204.81     85.09 o 
   4  16  18     1586.86     1431.45    109.19 o 
  -2  17  18      850.28      865.22     46.68 o 
  -1  17  18       72.27       81.63     43.89 o 
   0  17  18        2.95       22.07     26.23 o 
   1  17  18       39.08       34.14     54.43 o 
   2  17  18     1373.83     1276.16     78.68 o 
   3  17  18      942.24      867.88     70.64 o 
   4  17  18     1403.54     1332.71    116.61 o 
  -1  18  18     1959.36     1911.93     65.21 o 
   0  18  18     1249.80     1298.60     70.33 o 
   1  18  18     1258.90     1281.97     80.28 o 
   2  18  18     1329.90     1220.74     79.70 o 
   3  18  18      740.62      712.18     63.54 o 
   1  19  18      343.27      328.20     83.07 o 
   2  19  18      535.91      476.41    138.54 o 
  -1  -6  19      487.25      440.85     82.84 o 
   0  -6  19      143.79      119.24     76.75 o 
  -2  -5  19      176.51       89.22     74.57 o 
  -1  -5  19     1038.67     1023.66     82.79 o 
   0  -5  19      229.30      271.94     56.32 o 
   1  -5  19     2000.28     2001.26     66.11 o 
   2  -5  19     1891.43     1946.48     64.47 o 
  -3  -4  19      223.66      180.84    151.65 o 
  -2  -4  19     1666.33     1915.47    117.12 o 
  -1  -4  19      263.99      279.86     73.27 o 
   1  -4  19      144.33      162.22     71.48 o 
   2  -4  19     1973.20     2061.31    114.54 o 
   3  -4  19     1427.60     1309.42    137.83 o 
  -3  -3  19      685.30      700.77    188.09 o 
  -2  -3  19     1195.43     1207.51     86.49 o 
  -1  -3  19     2067.26     2105.48    158.87 o 
   0  -3  19     4719.15     5178.85    270.31 o 
   1  -3  19     3809.99     3925.55    252.61 o 
   2  -3  19       25.17       19.24     19.46 o 
   3  -3  19        4.78       31.69     41.91 o 
  -4  -2  19       81.91       65.30     47.65 o 
  -3  -2  19       14.39       23.77     27.65 o 
  -2  -2  19       13.22        6.69     23.86 o 
  -1  -2  19      442.32      684.78    109.96 o 
   0  -2  19       19.91       38.40     41.42 o 
   1  -2  19     1547.56     1477.92    144.76 o 
   2  -2  19     3561.99     3683.75    101.94 o
[truncated: 37,352 more chars]
